# Supplementary material for: Inceptor facilitates acrosomal vesicle formation in spermatids and is required for male fertility
Source: Front Cell Dev Biol. 2023 Aug 24;11:1240039. doi: 10.3389/fcell.2023.1240039 (PMC10483240; doi:10.3389/fcell.2023.1240039)
Supplement: Supplementary file 5 [file Table1.XLSX]

## Sheet: Sheet 1
Accession	Gene symbol	log2FC	-log10(p_value)	-log10(p_adjusted)
Q62522	Zpbp	-3.27304	11.7555	8.02395
Q9DA48	Spaca1	-1.60844	11.705	7.9736
D3Z690	Izumo4	-1.96232	9.70166	5.97031
Q9D9V2	Eqtn	-2.28855	9.56863	5.83736
P70412	Cuzd1	-3.19898	9.491	5.75982
Q67E05	Bpi	-3.22329	8.58223	4.85112
Q3V140	Acrbp	-3.26399	8.44199	4.71096
Q8R4H4	Cpa5	-3.51726	8.4134	4.68246
Q8C7D2	Crbn	-2.15989	8.40454	4.67368
O09046	Il4i1	-2.05615	8.30343	4.57265
Q9D9G2	Pebp4	-0.668989	7.94509	4.21439
O88174	Cd46	-2.67498	7.74809	4.01747
Q9D925	Lyzl4	-3.82836	7.61447	3.88393
P50289	Acrv1	-3.85158	7.55393	3.82347
P23578	Acr	-1.87614	6.90152	3.17115
Q9QY05	Insl6	-2.46112	6.40675	2.67645
P50428	Arsa	-1.56327	6.32405	2.59384
Q9CQ84	Ubl4b	-0.471414	6.27971	2.54958
Q9EQ00	Ropn1l	-0.359081	6.08648	2.35643
Q60736	Zp3r	-2.39123	6.02754	2.29756
Q923Z0	Gprc5b	-0.728154	5.9778	2.24791
Q9JLB9	Nectin3	-0.561494	5.78594	2.05613
Q9D2E9	Tmem190	-0.594506	5.74586	2.01613
Q9CPX3	Lyzl1	-3.42235	5.62883	1.89918
Q3UHX2	Pdap1	-0.883435	5.55163	1.82206
Q8K4J6	Mrtfa	-0.610127	5.49548	1.76599
Q61194	Pik3c2a	-1.05372	5.45958	1.73017
Q8JZV7	Amdhd2	-0.395494	5.38312	1.65379
Q8R3V5	Sh3glb2	-1.33691	5.33544	1.6062
Q9Z0L8	Ggh	-0.909634	5.33508	1.60592
Q99K43	Prc1	1.85381	5.18056	1.45148
Q9D9X8	Spaca3	-1.78273	5.05948	1.33048
Q8BVU0	Lrch3	-1.5593	5.02442	1.2955
Q8K1N1	Pnpla8	-1.59767	4.89944	1.1706
Q8R3R8	Gabarapl1	0.303028	4.85585	1.12709
Q9EQP2	Ehd4	0.874929	4.80256	1.07388
Q3TCN2	Plbd2	-0.506492	4.76287	1.03428
Q3U2V3	Nudt18	1.47265	4.71792	0.989403
P15208	Insr	-0.641916	4.68266	0.954227
Q9DA77	Tex29	-0.83047	4.64689	0.918535
O70422	Gtf2h4	-0.80563	4.50843	0.780157
Q9D892	Itpa	-0.56713	4.50545	0.777257
Q9D2F0	Tmem210	-2.42062	4.46967	0.741558
P40142	Tkt	0.194759	4.39448	0.666451
O70325	Gpx4	-0.28286	4.38328	0.655335
Q8WTY4	Ciapin1	-0.632148	4.36755	0.639684
Q9D5A0	Spesp1	-4.52876	4.3466	0.618815
Q99LD8	Ddah2	-0.494535	4.34034	0.612631
Q80VJ3	Dnph1	-0.821915	4.31514	0.587521
Q62313	Tgoln1	0.360875	4.27353	0.545988
Q8C5W3	Tbcel	-0.411519	4.26902	0.54156
Q9R0A0	Pex14	0.196822	4.23716	0.509786
Q9D819	Ppa1	-0.32505	4.14881	0.421511
Q8BH69	Sephs1	-0.480423	4.05548	0.328264
Q9JKB3	Ybx3	0.403651	3.93099	0.203853
O70251	Eef1b	-0.546158	3.92048	0.193429
Q60739	Bag1	-0.340667	3.90765	0.18068
Q00915	Rbp1	-0.512891	3.90224	0.175348
P06800	Ptprc	-1.35184	3.89482	0.168016
Q99LT0	Dpy30	-0.724915	3.86157	0.134842
Q80U40	Rimbp2	2.90952	3.84849	0.121842
P15532	Nme1	-0.343516	3.83181	0.105243
Q9EQG3	Scel	1.18813	3.8315	0.105022
Q9D6R2	Idh3a	-0.390234	3.81754	0.0911431
Q64105	Spr	-0.912375	3.80414	0.0778191
P61290	Psme3	-0.399126	3.79752	0.0712864
Q9D0J8	Ptms	0.428612	3.79412	0.0679638
Q60648	Gm2a	-0.529526	3.75545	0.0293719
Q8BXA5	Clptm1l	-0.493143	3.75456	0.0285649
Q8VBV7	Cops8	-0.494586	3.74212	0.0162105
Q8BHI7	Elovl5	0.470262	3.72908	0.00325496
P51807	Dynlt1	-0.62748	3.72494	3.58561e-05
Q9ESJ0	Xpo4	-0.780313	3.72412	3.58561e-05
Q8CCP0	Nemf	0.326403	3.68723	3.58561e-05
Q78S06	Sys1	0.445742	3.66063	3.58561e-05
Q01755	Tcp11	-0.130726	3.6519	3.58561e-05
Q63850	Nup62	-0.860105	3.64201	3.58561e-05
Q9JK48	Sh3glb1	-0.301452	3.63984	3.58561e-05
Q9D495	Syce1	-0.522773	3.62713	3.58561e-05
Q9QYI7	Dnajb8	0.935778	3.62335	3.58561e-05
P11352	Gpx1	-0.470776	3.61198	3.58561e-05
Q9CRA7	Dmac2l	-0.258981	3.60968	3.58561e-05
O55229	Chkb	-1.16937	3.58401	3.58561e-05
Q8R1K1	Ubac2	-1.01657	3.53439	3.58561e-05
Q8VDK1	Nit1	-0.448572	3.49676	3.58561e-05
Q9D5Y1	Ccdc39	0.697104	3.4963	3.58561e-05
Q60766	Irgm1	0.381449	3.48452	3.58561e-05
Q6X786	Zpbp2	-2.71658	3.46849	3.58561e-05
C0HKG5	Rnaset2a	-0.536868	3.45957	3.58561e-05
Q61655	Ddx19a	0.732305	3.41677	3.58561e-05
Q8R344	Ccdc12	1.02093	3.40621	3.58561e-05
Q9DA11	Lyzl6	-2.15798	3.39965	3.58561e-05
P0C0A3	Chmp6	0.183166	3.39928	3.58561e-05
Q80YC5	F12	-1.17045	3.39383	3.58561e-05
Q61496	Ddx4	-0.209894	3.38642	3.58561e-05
Q61474	Msi1	-0.730192	3.38199	3.58561e-05
O89023	Tpp1	-0.546374	3.38086	3.58561e-05
Q99LG4	Ttc5	0.533743	3.37876	3.58561e-05
Q8K3A0	Hscb	-0.757823	3.36641	3.58561e-05
P11438	Lamp1	0.189846	3.3548	3.58561e-05
Q9CQ91	Ndufa3	0.243624	3.34975	3.58561e-05
Q9Z329	Itpr2	-1.35492	3.34329	3.58561e-05
P51125	Cast	0.289428	3.33431	3.58561e-05
Q9WUL7	Arl3	-0.231369	3.32494	3.58561e-05
Q60865	Caprin1	-0.213739	3.31481	3.58561e-05
Q9D051	Pdhb	-0.218475	3.31016	3.58561e-05
Q9DD18	Dtd1	-0.354639	3.30997	3.58561e-05
Q9D517	Agpat3	0.350397	3.2777	3.58561e-05
Q64378	Fkbp5	0.182071	3.27726	3.58561e-05
Q9D706	Rpap3	0.130377	3.27661	3.58561e-05
Q00558	F8a1	-0.658233	3.26729	3.58561e-05
Q923D2	Blvrb	-0.481551	3.25531	3.58561e-05
O08807	Prdx4	-0.300578	3.25211	3.58561e-05
P28738	Kif5c	-0.465422	3.24902	3.58561e-05
Q8C0M9	Asrgl1	-0.172724	3.24575	3.58561e-05
Q8BGD9	Eif4b	0.386986	3.24086	3.58561e-05
Q6P1G0	Heatr6	-1.47473	3.21546	3.58561e-05
D3YX43	Vsig10	0.38534	3.20469	3.58561e-05
Q9R0P4	Smap	0.265174	3.20317	3.58561e-05
Q8VC88	Gca	-0.221487	3.19543	3.58561e-05
O35969	Gamt	-0.668622	3.17829	3.58561e-05
Q62425	Ndufa4	0.205284	3.1455	3.58561e-05
Q6NS57	Mapkbp1	0.23107	3.14273	3.58561e-05
Q8R317	Ubqln1	-0.99734	3.13354	3.58561e-05
P14148	Rpl7	-0.284335	3.12954	3.58561e-05
Q99JY8	Plpp3	1.11785	3.12643	3.58561e-05
Q9D6F9	Tubb4a	-0.548464	3.11377	3.58561e-05
Q8CF27	Fam24a	-0.845082	3.11298	3.58561e-05
Q8K3K8	Optn	-0.765004	3.1094	3.58561e-05
O09044	Snap23	-0.311976	3.10902	3.58561e-05
Q9WUP7	Uchl5	-0.194346	3.10632	3.58561e-05
Q8BVN9	Mael	-0.537594	3.10173	3.58561e-05
Q9D8L5	Ccdc91	-0.780073	3.09707	3.58561e-05
Q9DB16	Cab39l	-0.391108	3.09641	3.58561e-05
Q6TEK5	Vkorc1l1	-0.328717	3.09608	3.58561e-05
Q8CEL2	Cfap61	-0.923419	3.08173	3.58561e-05
Q8VC65	Nrm	0.387235	3.06146	3.58561e-05
Q9D1K2	Atp6v1f	0.581948	3.05497	3.58561e-05
Q9Z1R2	Bag6	-0.174957	3.0437	3.58561e-05
Q6GQT9	Nomo1	0.52152	3.03653	3.58561e-05
P54775	Psmc4	-0.344567	3.02932	3.58561e-05
P70122	Sbds	0.148505	3.0285	3.58561e-05
Q9D513	Meiob	-0.687624	3.02827	3.58561e-05
P13808	Slc4a2	-0.757602	3.01819	3.58561e-05
Q9CQX2	Cyb5b	0.190014	3.01466	3.58561e-05
P33175	Kif5a	0.393033	3.01244	3.58561e-05
P68373	Tuba1c	0.215724	3.00861	3.58561e-05
P61089	Ube2n	-0.139729	3.00647	3.58561e-05
Q9QYJ7	Dusp13	-0.602058	2.99567	3.58561e-05
P60824	Cirbp	0.580011	2.99547	3.58561e-05
Q9QUM9	Psma6	-0.280787	2.99475	3.58561e-05
Q3U0V1	Khsrp	0.392178	2.97823	3.58561e-05
Q8BG51	Rhot1	-0.566148	2.97393	3.58561e-05
Q9WVA4	Tagln2	-0.477362	2.97364	3.58561e-05
Q8R146	Apeh	-0.874734	2.95999	3.58561e-05
O35945	Aldh1a7	0.20221	2.95863	3.58561e-05
Q03147	Cdk7	-0.261117	2.94373	3.58561e-05
Q9R0N0	Galk1	-0.185749	2.93669	3.58561e-05
Q62441	Tle4	0.476884	2.93657	3.58561e-05
Q80WR5		0.769588	2.92819	3.58561e-05
Q9QZM0	Ubqln2	-0.724237	2.90849	3.58561e-05
Q80Y98	Ddhd2	0.162571	2.90762	3.58561e-05
Q9D5U5	Pudp	-1.31492	2.90549	3.58561e-05
Q7M756	Prss54	-0.928689	2.90187	3.58561e-05
P70458	Serpina5	-0.318891	2.90119	3.58561e-05
Q9CQM9	Glrx3	-0.198171	2.89821	3.58561e-05
Q9CPT0	Bcl2l14	-0.335495	2.89653	3.58561e-05
Q68FH4	Galk2	-0.282301	2.88565	3.58561e-05
Q8K2F8	Lsm14a	0.415173	2.88011	3.58561e-05
P48754	Brca1	0.2278	2.87545	3.58561e-05
Q3UM45	Ppp1r7	-0.137881	2.87465	3.58561e-05
Q3TXU5	Dhps	-0.66562	2.86618	3.58561e-05
Q9DBS1	Tmem43	0.440093	2.85741	3.58561e-05
Q6PIP5	Nudcd1	0.171466	2.85089	3.58561e-05
Q9D0R8	Lsm12	0.465389	2.84624	3.58561e-05
Q8C633	Cabs1	-0.536847	2.84416	3.58561e-05
O70551	Srpk1	-0.357496	2.83941	3.58561e-05
Q0HA38	Ttc21b	-1.1114	2.83426	3.58561e-05
Q8CC70	Cfap300	-0.171949	2.82909	3.58561e-05
Q8C4Y3	Nelfb	-0.506948	2.82582	3.58561e-05
Q8C3Y4	Kntc1	0.388848	2.82259	3.58561e-05
Q9CQG1	Chac2	-0.514695	2.82157	3.58561e-05
P26645	Marcks	0.15635	2.81776	3.58561e-05
Q8C407	Yipf4	-0.270327	2.81062	3.58561e-05
P67778	Phb	-0.320086	2.80956	3.58561e-05
Q62433	Ndrg1	-0.571727	2.80212	3.58561e-05
Q5SPV6		0.856643	2.79792	3.58561e-05
P30677	Gna14	-0.658715	2.79432	3.58561e-05
Q9QZ06	Tollip	-0.246375	2.78299	3.58561e-05
P62270	Rps18	0.161821	2.78258	3.58561e-05
P28653	Bgn	0.756822	2.78103	3.58561e-05
P09813	Apoa2	-2.40387	2.76432	3.58561e-05
Q5EBG8		1.68647	2.76321	3.58561e-05
P27546	Map4	0.258449	2.76312	3.58561e-05
Q9Z1X4	Ilf3	0.136613	2.76124	3.58561e-05
Q9D1P4	Chordc1	0.24924	2.75561	3.58561e-05
Q99LC3	Ndufa10	0.172921	2.75013	3.58561e-05
Q8CIE6	Copa	-0.200805	2.74949	3.58561e-05
Q3UH60	Dip2b	0.825219	2.74767	3.58561e-05
Q8C0Q3	Ttc34	-0.273776	2.74221	3.58561e-05
P24547	Impdh2	-0.206674	2.73269	3.58561e-05
P30115	Gsta3	0.255531	2.72594	3.58561e-05
Q9R1C7	Prpf40a	1.21413	2.72576	3.58561e-05
P18760	Cfl1	0.509338	2.72479	3.58561e-05
Q3UGR5	Hdhd2	-0.512447	2.71	3.58561e-05
Q91V81	Rbm42	0.519068	2.70732	3.58561e-05
Q91YP0	L2hgdh	0.25504	2.70554	3.58561e-05
Q9CY58	Serbp1	0.382859	2.69673	3.58561e-05
Q7TPM5	Spaca9	-0.116815	2.69516	3.58561e-05
O70435	Psma3	-0.137623	2.69508	3.58561e-05
P70303	Ctps2	-0.206786	2.69189	3.58561e-05
Q8VCI5	Pex19	0.495427	2.68995	3.58561e-05
E9Q4Z2	Acacb	-0.708214	2.68886	3.58561e-05
Q8BT60	Cpne3	-0.474416	2.68884	3.58561e-05
Q9Z211	Pex11a	0.474281	2.68747	3.58561e-05
Q99L20	Gstt3	-0.379147	2.67892	3.58561e-05
Q8C5H8	Nadk2	0.672332	2.67317	3.58561e-05
P55144	Tyro3	-0.250105	2.67217	3.58561e-05
Q8K3C3	Lzic	-0.174624	2.67093	3.58561e-05
Q8K003	Tma7	0.747076	2.66585	3.58561e-05
Q99KR7	Ppif	0.996434	2.66423	3.58561e-05
Q9CWM4	Pfdn1	0.435252	2.66343	3.58561e-05
Q8R143	Pttg1ip	0.25576	2.66274	3.58561e-05
Q9D620	Rab11fip1	0.175896	2.6623	3.58561e-05
Q99N93	Mrpl16	0.413771	2.6565	3.58561e-05
O54946	Dnajb6	-0.160163	2.65648	3.58561e-05
B2RY50	Armc4	-0.255263	2.65425	3.58561e-05
P35803	Gpm6b	-0.738646	2.65332	3.58561e-05
P01867	Igh-3	1.20803	2.64866	3.58561e-05
Q61206	Pafah1b2	-0.628014	2.64564	3.58561e-05
Q6ZPY7	Kdm3b	-1.25086	2.64415	3.58561e-05
Q9ERR1	Ndel1	-0.936933	2.64335	3.58561e-05
Q922H4	Gmppa	0.732765	2.64246	3.58561e-05
Q9D9J7	Izumo1	-0.680239	2.64049	3.58561e-05
Q3U1G5	Isg20l2	-0.443281	2.63493	3.58561e-05
Q9CPX8	Uqcr11	-0.443281	2.63493	3.58561e-05
Q9D071	Mms19	-0.377204	2.63315	3.58561e-05
Q9D5Y0		-0.532973	2.63048	3.58561e-05
Q06185	Atp5me	0.375919	2.63021	3.58561e-05
Q9DCX2	Atp5pd	0.363874	2.62994	3.58561e-05
Q8BXV2	Bri3bp	0.114125	2.62814	3.58561e-05
P32507	Nectin2	-0.267832	2.62526	3.58561e-05
Q80W54	Zmpste24	-0.445961	2.62285	3.58561e-05
Q8BUE4	Aifm2	0.649243	2.61707	3.58561e-05
Q6DVA0	Lemd2	-0.580317	2.61659	3.58561e-05
Q61171	Prdx2	-0.269183	2.61514	3.58561e-05
Q91ZT8	Asb9	-0.538473	2.61476	3.58561e-05
P12367	Prkar2a	-0.195139	2.60978	3.58561e-05
Q9D0I6	Wdsub1	0.301628	2.59557	3.58561e-05
P56375	Acyp2	1.59752	2.59025	3.58561e-05
P47226	Tes	0.326497	2.58913	3.58561e-05
Q922B2	Dars1	0.45293	2.57922	3.58561e-05
P56812	Pdcd5	0.503377	2.57743	3.58561e-05
D3Z750	Mroh2a	-0.508147	2.57342	3.58561e-05
Q8CI52	Gramd1c	-0.370585	2.57104	3.58561e-05
O09111	Ndufb11	0.160571	2.56935	3.58561e-05
Q8BH61	F13a1	0.189846	2.5688	3.58561e-05
Q9D2H2	Ak7	-0.678104	2.56762	3.58561e-05
Q3UHH8	Gxylt1	-0.383412	2.56095	3.58561e-05
D0G895	Ace3	-0.499703	2.55905	3.58561e-05
Q9DBP5	Cmpk1	0.226898	2.55802	3.58561e-05
P16563	Crisp2	-0.30908	2.55781	3.58561e-05
Q9D529	Wbp2nl	-0.397823	2.5564	3.58561e-05
Q9CR09	Ufc1	0.179997	2.55461	3.58561e-05
Q61599	Arhgdib	0.639861	2.55061	3.58561e-05
Q62523	Zyx	-0.526923	2.54992	3.58561e-05
Q01768	Nme2	-0.250225	2.54862	3.58561e-05
Q9D0F6	Rfc5	-0.390686	2.54731	3.58561e-05
Q59J78	Ndufaf2	0.369978	2.54539	3.58561e-05
Q8CA95	Pde10a	0.2791	2.54468	3.58561e-05
Q60875	Arhgef2	-0.336067	2.54059	3.58561e-05
Q9DCH4	Eif3f	-0.327703	2.54002	3.58561e-05
Q91W50	Csde1	0.515709	2.53965	3.58561e-05
P15265	Smcp	-1.12199	2.53316	3.58561e-05
P17742	Ppia	0.920092	2.53266	3.58561e-05
Q3TSG4	Alkbh5	1.78381	2.52887	3.58561e-05
Q9DCC8	Tomm20	0.319155	2.52759	3.58561e-05
O09164	Sod3	0.409512	2.52757	3.58561e-05
Q9Z127	Slc7a5	0.324187	2.52388	3.58561e-05
P0C6F1	Dnah2	-0.957159	2.52154	3.58561e-05
Q9CYZ2	Tpd52l2	-0.247145	2.52112	3.58561e-05
P01837	Igkc	0.710144	2.52022	3.58561e-05
Q8BG81	Poldip3	0.369164	2.51907	3.58561e-05
Q9R0X4	Acot9	-0.196898	2.51404	3.58561e-05
Q9WV55	Vapa	0.150672	2.51244	3.58561e-05
P17665	Cox7c	1.29969	2.50876	3.58561e-05
Q9CW03	Smc3	-0.737692	2.50775	3.58561e-05
P32020	Scp2	-0.468216	2.49777	3.58561e-05
Q9D6L8	Ppil3	1.62374	2.49673	3.58561e-05
Q9EQM6	Dgcr8	-1.28671	2.49566	3.58561e-05
Q91YR9	Ptgr1	0.160978	2.49546	3.58561e-05
Q61241	Tssk1b	-2.64963	2.49297	3.58561e-05
Q4VC33	Maea	-0.319176	2.49007	3.58561e-05
P51163	Uros	-0.804072	2.48929	3.58561e-05
Q6P5G6	Ubxn7	-0.140776	2.4881	3.58561e-05
Q9CZ42	Naxd	-0.362054	2.48684	3.58561e-05
P54869	Hmgcs2	0.237819	2.4837	3.58561e-05
Q810Q5	Nmes1	0.143955	2.48362	3.58561e-05
Q8CI51	Pdlim5	0.626942	2.47747	3.58561e-05
Q3TY65	Ica1l	-0.845977	2.47713	3.58561e-05
Q8CBH7	Marchf11	0.664947	2.4764	3.58561e-05
P08003	Pdia4	0.185407	2.47545	3.58561e-05
P0DN34	Ndufb1	0.721394	2.47417	3.58561e-05
P84099	Rpl19	0.160798	2.47341	3.58561e-05
Q9D198	Syf2	1.2453	2.46734	3.58561e-05
P31786	Dbi	2.71771	2.4648	3.58561e-05
Q9JJL8	Sars2	0.346215	2.46194	3.58561e-05
Q9CXF7	Chd1l	0.212693	2.45776	3.58561e-05
Q80VP2	Spata7	0.674506	2.45715	3.58561e-05
Q8VI64	Mgarp	0.192404	2.45525	3.58561e-05
Q8BNU0	Armc6	-1.08895	2.45229	3.58561e-05
Q9Z0E0	Ncdn	-0.747606	2.45072	3.58561e-05
Q922V4	Plrg1	0.236732	2.44938	3.58561e-05
P62827	Ran	0.064581	2.44674	3.58561e-05
Q60949	Tbc1d1	-0.461268	2.44544	3.58561e-05
P35505	Fah	-0.213081	2.44427	3.58561e-05
Q9D7W5	Med8	-0.196431	2.44365	3.58561e-05
P35700	Prdx1	-0.109649	2.44309	3.58561e-05
P51174	Acadl	0.215267	2.43896	3.58561e-05
Q9CPT4	Mydgf	0.449364	2.43646	3.58561e-05
Q8BI84	Mia3	0.186375	2.43636	3.58561e-05
Q99PG2	Ogfr	0.157941	2.434	3.58561e-05
O54786	Dffa	0.383993	2.4337	3.58561e-05
P47754	Capza2	-0.182164	2.4321	3.58561e-05
P61255	Rpl26	0.193647	2.43143	3.58561e-05
Q9EST5	Anp32b	0.205783	2.4303	3.58561e-05
Q8R3P6	Ints14	-1.05548	2.42671	3.58561e-05
Q9CQT1	Mri1	-0.373607	2.42592	3.58561e-05
Q6PB97	Fbxl19	-0.909669	2.42472	3.58561e-05
Q9Z0E8	Slc22a5	-0.377081	2.42455	3.58561e-05
Q8BFQ8	Gatd1	-1.68543	2.42355	3.58561e-05
P99029	Prdx5	-0.222129	2.41886	3.58561e-05
P47968	Rpia	-0.498886	2.41729	3.58561e-05
Q9CWS0	Ddah1	0.569166	2.41187	3.58561e-05
Q9CQN3	Tomm6	0.748885	2.41029	3.58561e-05
Q3V3Q7	Pacs2	-0.651338	2.40817	3.58561e-05
P70441	Slc9a3r1	0.492466	2.40589	3.58561e-05
P50544	Acadvl	-0.584656	2.40395	3.58561e-05
Q8R4R6	Nup35	-2.02178	2.40304	3.58561e-05
Q93092	Taldo1	0.138241	2.40003	3.58561e-05
Q9WV98	Timm9	2.03107	2.38916	3.58561e-05
P63328	Ppp3ca	-0.282188	2.38841	3.58561e-05
Q3UVG3	Fam91a1	0.65126	2.37964	3.58561e-05
P70202	Lxn	-0.368224	2.37707	3.58561e-05
Q8K0P3	Meak7	-0.861761	2.37422	3.58561e-05
P52623	Uck1	0.0963001	2.37368	3.58561e-05
Q9JIB0	Rangrf	1.78699	2.36959	3.58561e-05
O55102	Bloc1s1	-0.70999	2.36495	3.58561e-05
Q8BPN8	Dmxl2	-0.236875	2.36223	3.58561e-05
Q9D1D4	Tmed10	0.110162	2.36217	3.58561e-05
Q5JCT0	Gcnt3	-0.78374	2.35634	3.58561e-05
Q9JIW9	Ralb	0.160133	2.3556	3.58561e-05
Q8K1C0	Angel2	0.586249	2.35428	3.58561e-05
Q9DA60	Tex44	-0.627034	2.35211	3.58561e-05
P05132	Prkaca	-0.243038	2.34973	3.58561e-05
Q7M759	Abhd17b	-0.770821	2.34967	3.58561e-05
Q99J62	Rfc4	-1.82599	2.34851	3.58561e-05
Q9QZB9	Dctn5	0.467139	2.34473	3.58561e-05
O70274	Ptp4a2	-0.776134	2.34391	3.58561e-05
Q8BMS1	Hadha	-0.308309	2.3432	3.58561e-05
E9PYY5	Wdr78	-0.448456	2.33888	3.58561e-05
Q8VC42	Rmc1	-0.883513	2.33866	3.58561e-05
Q9EQ31	Lpar3	-0.399784	2.33612	3.58561e-05
Q62426	Cstb	2.56673	2.33457	3.58561e-05
P97821	Ctsc	0.237871	2.33266	3.58561e-05
Q9QZ23	Nfu1	0.22051	2.33193	3.58561e-05
Q5DTX6	Jcad	-0.981808	2.32249	3.58561e-05
Q3TLH4	Prrc2c	0.67006	2.32111	3.58561e-05
Q9CR29	Ccdc43	1.01204	2.31961	3.58561e-05
Q3TMH2	Scrn3	-0.931856	2.31929	3.58561e-05
Q60692	Psmb6	0.233418	2.30799	3.58561e-05
Q9D5N8	Satl1	-0.928828	2.30627	3.58561e-05
O35381	Anp32a	0.275583	2.2997	3.58561e-05
O54950	Prkag1	-2.06723	2.29887	3.58561e-05
O35166	Gosr2	-1.35511	2.29835	3.58561e-05
Q9DBT4	Entpd4	-0.542164	2.29682	3.58561e-05
Q8BX05	Gk5	-0.609488	2.29419	3.58561e-05
Q9DAH2	Znrf4	0.214793	2.28868	3.58561e-05
Q6ZWZ2	Ube2r2	-1.44713	2.28768	3.58561e-05
Q9CPX7	Mrps16	-0.383305	2.28767	3.58561e-05
Q9R1P4	Psma1	-0.229609	2.28682	3.58561e-05
E9Q7R9	Cfap43	-0.742622	2.28663	3.58561e-05
Q9D3D9	Atp5f1d	1.36873	2.28406	3.58561e-05
P00920	Ca2	-0.21281	2.28374	3.58561e-05
Q9EP53	Tsc1	-0.462233	2.28367	3.58561e-05
Q03249	Galt	0.345205	2.28027	3.58561e-05
P56391	Cox6b1	2.75802	2.27897	3.58561e-05
Q8VEH6	Cbwd1	-0.427833	2.27872	3.58561e-05
Q9CQU3	Rer1	-0.880949	2.27698	3.58561e-05
Q9WTS4	Tenm1	0.242459	2.27187	3.58561e-05
Q9CQ49	Ncbp2	0.400456	2.26999	3.58561e-05
Q8R3I3	Cog6	-0.148924	2.2698	3.58561e-05
Q9D1M4	Eef1e1	-0.217741	2.26795	3.58561e-05
Q06180	Ptpn2	-2.15398	2.26704	3.58561e-05
Q9CWK3	Cd2bp2	0.63038	2.26255	3.58561e-05
O35343	Kpna4	-0.33071	2.25967	3.58561e-05
Q9WU28	Pfdn5	-0.816614	2.2586	3.58561e-05
Q9WUU7	Ctsz	1.38165	2.25797	3.58561e-05
P70349	Hint1	0.784595	2.25407	3.58561e-05
Q9CQ22	Lamtor1	0.318152	2.25081	3.58561e-05
Q3TZZ7	Esyt2	1.02501	2.25015	3.58561e-05
Q7TMR0	Prcp	-1.58739	2.24134	3.58561e-05
Q9WUM5	Suclg1	0.0902488	2.24043	3.58561e-05
Q8R422	Cd109	-0.481358	2.24012	3.58561e-05
Q80ZN5	Cst13	0.181752	2.23973	3.58561e-05
Q9EP97	Senp3	-0.696487	2.23761	3.58561e-05
P13439	Umps	-0.470862	2.23357	3.58561e-05
Q9DAG6	Glipr1l1	-0.332377	2.23266	3.58561e-05
O09106	Hdac1	0.316636	2.23083	3.58561e-05
Q8CD10	Micu2	-0.417547	2.22243	3.58561e-05
P46664	Adss2	-0.291122	2.21839	3.58561e-05
Q60932	Vdac1	-0.172341	2.21435	3.58561e-05
Q8R404	Micos13	0.168848	2.21273	3.58561e-05
P62862	Fau	0.655508	2.20996	3.58561e-05
P59672	Anks1a	0.988691	2.20907	3.58561e-05
P19783	Cox4i1	0.227982	2.20788	3.58561e-05
Q80UE6	Wnk4	0.397842	2.20628	3.58561e-05
Q9ER41	Tor1b	-0.608548	2.2061	3.58561e-05
A2RSQ1	Glb1l3	-0.134763	2.20347	3.58561e-05
Q9R257	Hebp1	1.87403	2.20327	3.58561e-05
Q8BPA8	Dpcd	-0.259108	2.20263	3.58561e-05
Q99LM2	Cdk5rap3	0.102743	2.20241	3.58561e-05
Q8BJU0	Sgta	-0.193246	2.19952	3.58561e-05
Q9JHI7	Exosc9	0.594486	2.19858	3.58561e-05
P54822	Adsl	-0.269669	2.19848	3.58561e-05
Q99J09	Wdr77	-0.150958	2.19351	3.58561e-05
Q8CBQ5	Pi4k2b	-0.247337	2.1932	3.58561e-05
Q91V76		-0.352519	2.19126	3.58561e-05
Q9D020	Nt5c3a	-0.521857	2.18954	3.58561e-05
Q8R3G9	Tspan8	0.502467	2.1891	3.58561e-05
A2A870	Fbf1	0.234573	2.18506	3.58561e-05
Q61249	Igbp1	-0.638627	2.18501	3.58561e-05
P62876	Polr2l	0.418834	2.18482	3.58561e-05
P56376	Acyp1	0.843197	2.18194	3.58561e-05
Q5STT6	Fam71b	-0.85284	2.18131	3.58561e-05
Q9CQV5	Mrps24	0.14859	2.18046	3.58561e-05
P50518	Atp6v1e1	0.345699	2.1793	3.58561e-05
Q9WV92	Epb41l3	0.0855885	2.17595	3.58561e-05
Q9DAD6	Pfn3	0.479468	2.17405	3.58561e-05
Q9CWJ9	Atic	-0.160359	2.1734	3.58561e-05
P84078	Arf1	-1.4869	2.17282	3.58561e-05
Q6P069	Sri	-0.856748	2.17276	3.58561e-05
Q3U3W5	Prmt9	-0.401455	2.17244	3.58561e-05
Q9Z2U1	Psma5	-0.310661	2.17058	3.58561e-05
Q8BVF2	Pdcl3	-0.14217	2.16808	3.58561e-05
Q9D2I5	Armc9	-0.84085	2.16798	3.58561e-05
A6PWD2	Fhad1	0.509939	2.16763	3.58561e-05
Q61545	Ewsr1	0.452567	2.16656	3.58561e-05
Q9D9S3	Rwdd2a	-1.70628	2.16256	3.58561e-05
P23116	Eif3a	-0.635268	2.16104	3.58561e-05
P49615	Cdk5	-0.185396	2.16069	3.58561e-05
Q61205	Pafah1b3	-0.21366	2.15629	3.58561e-05
P57716	Ncstn	-0.201662	2.15294	3.58561e-05
O08901	Bub1	0.633708	2.15173	3.58561e-05
Q91V57	Chn1	-0.185962	2.15012	3.58561e-05
Q9WTI7	Myo1c	2.06441	2.14907	3.58561e-05
Q9D1X9	Tmem50b	0.192578	2.14611	3.58561e-05
Q8VEJ9	Vps4a	-0.46016	2.1445	3.58561e-05
Q8K2D3	Edc3	1.19838	2.14437	3.58561e-05
Q3UMT1	Ppp1r12c	-0.332109	2.14417	3.58561e-05
P58043	Sesn2	0.257966	2.14229	3.58561e-05
Q9QUH0	Glrx	0.731184	2.14082	3.58561e-05
Q80VQ1	Lrrc1	-1.38322	2.1403	3.58561e-05
Q9JKF7	Mrpl39	-0.582126	2.14009	3.58561e-05
Q61235	Sntb2	-0.553176	2.13945	3.58561e-05
P70699	Gaa	0.13134	2.136	3.58561e-05
Q920Q6	Msi2	0.215937	2.13366	3.58561e-05
Q91VM9	Ppa2	-0.215057	2.13273	3.58561e-05
O35344	Kpna3	-0.185587	2.13076	3.58561e-05
P97450	Atp5pf	2.69553	2.13026	3.58561e-05
P62897	Cycs	0.20361	2.12894	3.58561e-05
Q9CQ25	Mzt2	0.604813	2.1282	3.58561e-05
A2ATU0	Dhtkd1	-0.489545	2.12801	3.58561e-05
Q920I9	Wdr7	-0.344674	2.12683	3.58561e-05
Q91WB7	Ubtd1	-0.305053	2.12539	3.58561e-05
Q8CHW4	Eif2b5	-0.283009	2.12124	3.58561e-05
Q925N2	Sfxn2	-0.304475	2.11939	3.58561e-05
Q7TML3	Slc35f2	-3.14554	2.1157	3.58561e-05
Q9D1C8	Vps28	-0.218209	2.11431	3.58561e-05
O54782	Man2b2	-0.546413	2.11274	3.58561e-05
Q8VC66	Ssx2ip	-0.241021	2.11271	3.58561e-05
Q9JII5	Dazap1	-0.31959	2.11245	3.58561e-05
Q9JJR8	Tmem9b	0.747177	2.11213	3.58561e-05
Q9D2U5	Naa38	1.08445	2.10927	3.58561e-05
Q8K2B3	Sdha	-0.310009	2.10703	3.58561e-05
Q8BXF8	Actrt3	-0.497551	2.10652	3.58561e-05
Q9QZB7	Actr10	-0.290406	2.10307	3.58561e-05
Q9CZP5	Bcs1l	-0.511454	2.09987	3.58561e-05
P62702	Rps4x	0.137357	2.09855	3.58561e-05
Q8CDE2	Ccin	-0.589029	2.09658	3.58561e-05
Q3UUI3	Them4	-0.188737	2.09637	3.58561e-05
O88543	Cops3	0.113068	2.09567	3.58561e-05
O88668	Creg1	-0.39763	2.09243	3.58561e-05
Q99PW4	Tp53rk	1.07843	2.09139	3.58561e-05
P99024	Tubb5	-0.204526	2.08983	3.58561e-05
P62874	Gnb1	-0.970135	2.0859	3.58561e-05
Q80SY5	Prpf38b	-1.24009	2.08586	3.58561e-05
O35459	Ech1	-0.249794	2.08538	3.58561e-05
P11679	Krt8	-0.462659	2.08216	3.58561e-05
Q9DA73	Ccdc89	0.463523	2.08064	3.58561e-05
Q9Z2C8	Ybx2	0.172174	2.07472	3.58561e-05
Q9D6K5	Synj2bp	0.238186	2.0743	3.58561e-05
Q9D7P6	Iscu	1.0893	2.07149	3.58561e-05
O35655	Ppef1	-0.699356	2.06949	3.58561e-05
Q9JK38	Gnpnat1	-0.324625	2.06884	3.58561e-05
Q01853	Vcp	-0.235875	2.06802	3.58561e-05
Q64324	Stxbp2	-0.229757	2.06782	3.58561e-05
O70281	Tpst1	-0.2786	2.06756	3.58561e-05
A2RSX7	Tyw5	-0.241811	2.06693	3.58561e-05
P61407	Tdrd6	-0.974581	2.06683	3.58561e-05
P07091	S100a4	-0.465238	2.06638	3.58561e-05
P70265	Pfkfb2	0.567083	2.06516	3.58561e-05
P09925	Surf1	0.556628	2.06393	3.58561e-05
Q3V038	Ttc9	0.139509	2.06271	3.58561e-05
P09671	Sod2	-0.240974	2.06161	3.58561e-05
Q9D2H9	Dnaaf1	-0.110372	2.05894	3.58561e-05
Q91YR5	EEF1AKNMT	-0.298604	2.05706	3.58561e-05
Q810J8	Zfyve1	-1.49865	2.05506	3.58561e-05
Q3TYX3	Smyd5	-0.340244	2.05371	3.58561e-05
P62627	Dynlrb1	1.78095	2.05329	3.58561e-05
Q9CQS8	Sec61b	0.178801	2.0488	3.58561e-05
Q9CQJ4	Rnf2	0.476508	2.04665	3.58561e-05
Q9D8M3	Slc48a1	0.333642	2.04608	3.58561e-05
Q9CQA3	Sdhb	-0.145287	2.04592	3.58561e-05
Q9QZ88	Vps29	-0.188345	2.04381	3.58561e-05
P35761	Ttk	0.304446	2.04227	3.58561e-05
Q9D3W1	Rsph14	-0.441806	2.04091	3.58561e-05
Q3TFK5	Gpatch4	-0.295225	2.03899	3.58561e-05
Q9CQJ2	Pih1d1	-0.473103	2.03737	3.58561e-05
Q9DCL8	Ppp1r2	0.613237	2.03648	3.58561e-05
O70169	Prss39	-0.0908829	2.03479	3.58561e-05
Q9DB15	Mrpl12	-0.527483	2.03231	3.58561e-05
P29595	Nedd8	1.10022	2.0315	3.58561e-05
P62075	Timm13	1.59576	2.0308	3.58561e-05
Q921R8	Slc41a3	0.314841	2.02848	3.58561e-05
P99026	Psmb4	-0.116619	2.02843	3.58561e-05
Q9D0D5	Gtf2e1	0.329546	2.0283	3.58561e-05
Q9Z2L6	Minpp1	-1.02418	2.02603	3.58561e-05
Q05816	Fabp5	0.961877	2.02381	3.58561e-05
Q60596	Xrcc1	-0.60487	2.02321	3.58561e-05
Q8BND3	Wdr35	-0.0807089	2.02277	3.58561e-05
Q9Z0F4	Cib1	-1.30997	2.02091	3.58561e-05
Q9CR00	Psmd9	0.850902	2.02064	3.58561e-05
Q9EQ28	Pold3	-0.242392	2.02044	3.58561e-05
P97822	Anp32e	0.337638	2.01933	3.58561e-05
P63300	Selenow	0.714978	2.0182	3.58561e-05
Q9CRA8	Exosc5	-0.396125	2.01684	3.58561e-05
Q99LN9	Dohh	-0.374254	2.0157	3.58561e-05
Q9ERV1	Mkrn2	-0.267913	2.01406	3.58561e-05
P28236	Gja8	-0.27169	2.01003	3.58561e-05
P35279	Rab6a	0.108455	2.00985	3.58561e-05
Q9CQR2	Rps21	1.96574	2.00818	3.58561e-05
P47740	Aldh3a2	0.192484	2.00769	3.58561e-05
Q9EQ80	Nif3l1	0.118336	2.0068	3.58561e-05
Q8VDC1	Fyco1	0.0935746	2.00458	3.58561e-05
O88848	Arl6	-0.21013	2.00394	3.58561e-05
Q8CI94	Pygb	-0.147016	2.00392	3.58561e-05
P0C7N9	Psmg4	-0.85889	2.00188	3.58561e-05
Q99NB9	Sf3b1	-0.433483	1.9946	3.58561e-05
O09159	Man2b1	-0.738874	1.99444	3.58561e-05
P97762	rp9	0.440378	1.99323	3.58561e-05
P49718	Mcm5	-0.174545	1.98956	3.58561e-05
Q8CGN5	Plin1	0.95619	1.98702	3.58561e-05
Q9D902	Gtf2e2	0.483604	1.98607	3.58561e-05
P56873	Znrd2	0.501587	1.98547	3.58561e-05
P62774	Mtpn	2.18896	1.98533	3.58561e-05
Q8BGF6	Elmod2	-0.649832	1.98512	3.58561e-05
Q3TT38	Ilrun	-0.397233	1.98337	3.58561e-05
Q8C176	Taf2	-0.914942	1.98265	3.58561e-05
Q62393	Tpd52	-0.173345	1.98195	3.58561e-05
Q6PCM2	Ints6	-0.219559	1.98036	3.58561e-05
P14211	Calr	0.159347	1.97841	3.58561e-05
Q9EPB4	Pycard	-0.143068	1.97758	3.58561e-05
Q7TMB8	Cyfip1	0.112098	1.9742	3.58561e-05
Q922D4	Ppp6r3	0.136935	1.97376	3.58561e-05
Q9D7D2	Serpina9	-0.168226	1.97179	3.58561e-05
Q9D8X2	Ccdc124	0.626548	1.97143	3.58561e-05
O35988	Sdc4	0.261393	1.97124	3.58561e-05
Q8BGH2	Samm50	0.257206	1.9703	3.58561e-05
Q921Y0	Mob1a	0.136456	1.96966	3.58561e-05
Q8K1C9	Lrrc41	-1.40455	1.96052	3.58561e-05
C0HK80	Arxes2	0.169807	1.95999	3.58561e-05
Q6PDI5	Ecpas	-0.631725	1.95992	3.58561e-05
Q91YJ5	Mtif2	-1.0285	1.9585	3.58561e-05
Q5SX39	Myh4	-1.74581	1.9568	3.58561e-05
P61219	Polr2f	0.622782	1.95667	3.58561e-05
Q8VCU0	Angel1	-0.626197	1.9539	3.58561e-05
P06330		0.266734	1.95124	3.58561e-05
Q3UDR8	Yipf3	-0.656388	1.9499	3.58561e-05
Q8BP00	Iqcb1	-0.318134	1.94831	3.58561e-05
P48771	Cox7a2	0.215063	1.9475	3.58561e-05
Q8BP97	Rhbdd3	-0.450897	1.9439	3.58561e-05
P08113	Hsp90b1	0.141334	1.94029	3.58561e-05
O88455	Dhcr7	0.396454	1.93983	3.58561e-05
Q3UGC7	Eif3j1	0.0984666	1.93928	3.58561e-05
Q9Z1F9	Uba2	0.211152	1.93896	3.58561e-05
P51881	Slc25a5	0.134336	1.93643	3.58561e-05
Q9CR41	Hypk	0.850347	1.93498	3.58561e-05
P01900	H2-D1	0.268098	1.93448	3.58561e-05
Q8VI63	Mob2	0.147336	1.93448	3.58561e-05
A0JP43	Efcab5	-0.250432	1.93375	3.58561e-05
Q9ESG2	Ropn1	-0.31243	1.93326	3.58561e-05
Q9CQG2	Mettl16	-0.428679	1.93222	3.58561e-05
Q9DCN1	Nudt12	1.16842	1.93054	3.58561e-05
Q9DCN2	Cyb5r3	0.220523	1.92832	3.58561e-05
O54692	Zw10	0.456239	1.92636	3.58561e-05
Q8VE18	Smg8	-0.40094	1.92423	3.58561e-05
O88487	Dync1i2	0.209783	1.92395	3.58561e-05
Q91VH6	Memo1	-0.36351	1.92394	3.58561e-05
Q7TSI3	Ppp6r1	0.945883	1.9235	3.58561e-05
O55026	Entpd2	-0.426476	1.92281	3.58561e-05
Q8BFP9	Pdk1	-0.355243	1.92086	3.58561e-05
Q9QY76	Vapb	0.225757	1.92022	3.58561e-05
O89079	Cope	-0.14389	1.91834	3.58561e-05
Q06890	Clu	0.100697	1.91793	3.58561e-05
P56390	Cks2	2.53742	1.91534	3.58561e-05
Q9QYG0	Ndrg2	-0.952029	1.91497	3.58561e-05
Q99KV1	Dnajb11	-0.138033	1.91175	3.58561e-05
D3Z7P3	Gls	-0.159647	1.90483	3.58561e-05
P45952	Acadm	0.158463	1.90159	3.58561e-05
Q8K2M0	Mrpl38	0.986032	1.90158	3.58561e-05
P59999	Arpc4	0.193963	1.90073	3.58561e-05
Q61263	Soat1	0.17938	1.90055	3.58561e-05
P62965	Crabp1	0.881517	1.89949	3.58561e-05
P11378	Tnp2	0.630708	1.89921	3.58561e-05
P63323	Rps12	0.841759	1.89911	3.58561e-05
Q8CG76	Akr7a2	-0.232621	1.8984	3.58561e-05
P32261	Serpinc1	0.179371	1.89573	3.58561e-05
Q9Z0J0	Npc2	1.03536	1.89261	3.58561e-05
Q9CRA4	Msmo1	-2.19664	1.89162	3.58561e-05
Q9WUE4	Nprl2	-1.04017	1.89149	3.58561e-05
Q812E0	Cpeb2	-0.318203	1.89052	3.58561e-05
Q8K2T4	Uqcc3	0.723846	1.88949	3.58561e-05
Q9R0P9	Uchl1	0.179192	1.88481	3.58561e-05
O70579	Slc25a17	0.369176	1.88348	3.58561e-05
Q5M8S2	Prss46	-0.294426	1.88282	3.58561e-05
P14069	S100a6	-0.261875	1.88	3.58561e-05
Q8BU04	Ubr7	-0.145304	1.8746	3.58561e-05
P54728	Rad23b	-0.914748	1.87434	3.58561e-05
Q6X6Z7	Tekt3	-0.309722	1.87214	3.58561e-05
A2A690	Tanc2	-0.2443	1.86886	3.58561e-05
Q9CY50	Ssr1	0.588025	1.86766	3.58561e-05
P37913	Lig1	0.321057	1.86415	3.58561e-05
Q8C0C7	Farsa	0.0900325	1.86288	3.58561e-05
Q9D958	Spcs1	0.103497	1.86188	3.58561e-05
Q9JJL0	Tsga8	0.317572	1.86158	3.58561e-05
Q9JIM1	Slc29a1	-1.48021	1.86145	3.58561e-05
Q8VCH8	Ubxn4	0.201644	1.86062	3.58561e-05
Q9CY16	Mrps28	-0.323715	1.85891	3.58561e-05
Q9CQR4	Acot13	-0.488148	1.8583	3.58561e-05
Q8BHL5	Elmo2	0.504113	1.85803	3.58561e-05
Q99LY9	Ndufs5	0.619167	1.85795	3.58561e-05
O55137	Acot1	0.253187	1.85721	3.58561e-05
P53612	Rabggtb	0.116876	1.85623	3.58561e-05
Q99P30	Nudt7	-0.457019	1.85587	3.58561e-05
Q9DBM2	Ehhadh	0.265114	1.85489	3.58561e-05
E9Q5M6	Cfap44	-0.446547	1.85191	3.58561e-05
Q8BXN9	Tmem87a	0.196161	1.85132	3.58561e-05
Q9JK23	Psmg1	0.157152	1.85105	3.58561e-05
Q9D0B0	Srsf9	1.33364	1.85054	3.58561e-05
P06797	Ctsl	0.198977	1.85049	3.58561e-05
Q99PV0	Prpf8	-0.0681659	1.85037	3.58561e-05
A2RSQ0	Dennd5b	0.678328	1.85023	3.58561e-05
Q9Z2H7	Gipc2	-0.774053	1.84988	3.58561e-05
Q9CQZ5	Ndufa6	0.171179	1.84541	3.58561e-05
Q9JME7	Trappc2l	-0.399877	1.84503	3.58561e-05
Q9CR76	Tmem186	-0.517393	1.84494	3.58561e-05
Q8R1I1	Uqcr10	-0.153349	1.84469	3.58561e-05
Q99JX3	Gorasp2	-0.232037	1.84385	3.58561e-05
P47802	Mtx1	0.110451	1.83982	3.58561e-05
P11983	Tcp1	0.115627	1.83898	3.58561e-05
Q05186	Rcn1	0.356032	1.83707	3.58561e-05
O54940	Bnip2	-1.10432	1.83626	3.58561e-05
Q8BMJ3	Eif1ax	-0.352271	1.83548	3.58561e-05
Q6Q477	Atp2b4	0.21607	1.83545	3.58561e-05
Q9D4B2	Ttc25	-0.258358	1.83534	3.58561e-05
P42227	Stat3	-0.521153	1.83244	3.58561e-05
Q8BMA6	Srp68	-0.227591	1.83219	3.58561e-05
Q00612	G6pdx	0.130481	1.83189	3.58561e-05
P21180	C2	0.220049	1.8313	3.58561e-05
Q9CQZ0	Ormdl2	0.146682	1.83109	3.58561e-05
A2AGT5	Ckap5	0.186217	1.82885	3.58561e-05
Q7TQK1	Ints7	0.110886	1.82633	3.58561e-05
Q8K5B2	Mcfd2	-0.916497	1.82544	3.58561e-05
Q9Z1P6	Ndufa7	0.512146	1.82451	3.58561e-05
Q9CR88	Mrps14	0.865783	1.81873	3.58561e-05
Q9DC61	Pmpca	-0.212403	1.81833	3.58561e-05
Q99KB8	Hagh	-0.238127	1.81825	3.58561e-05
Q3TXS7	Psmd1	-0.149737	1.81721	3.58561e-05
Q9CR98	Fam136a	1.34323	1.81595	3.58561e-05
Q9CPQ8	Atp5mg	-0.439555	1.81584	3.58561e-05
Q9CRB9	Chchd3	0.228382	1.8127	3.58561e-05
P62878	Rbx1	0.32731	1.81231	3.58561e-05
Q91WG0	Ces2c	-0.324802	1.8106	3.58561e-05
Q64522	H2ac21	-2.99297	1.81044	3.58561e-05
Q8BHL8	Psmf1	0.146277	1.80627	3.58561e-05
Q60759	Gcdh	0.305198	1.80575	3.58561e-05
Q09200	B4galnt1	0.348382	1.80452	3.58561e-05
P61620	Sec61a1	0.227795	1.80433	3.58561e-05
Q6PGC1	Dhx29	-0.380323	1.80368	3.58561e-05
Q8R1Z4	Ppp1r42	0.875661	1.80181	3.58561e-05
Q62422	Ostf1	0.631202	1.801	3.58561e-05
O89017	Lgmn	0.188043	1.80073	3.58561e-05
Q91ZJ5	Ugp2	0.200938	1.79845	3.58561e-05
P06745	Gpi	-0.254608	1.79799	3.58561e-05
P40694	Ighmbp2	-0.867767	1.79743	3.58561e-05
Q8BHG2	Czib	0.63828	1.79194	3.58561e-05
Q8BGB7	Enoph1	-0.210119	1.7916	3.58561e-05
Q9JIX0	Eny2	0.558731	1.79124	3.58561e-05
P11859	Agt	0.189795	1.78952	3.58561e-05
P35846	Folr1	0.130222	1.78792	3.58561e-05
Q3UGS4	Mcrip1	1.3851	1.78542	3.58561e-05
Q8CE96	Trmt6	1.09996	1.78504	3.58561e-05
Q64433	Hspe1	1.15865	1.78358	3.58561e-05
Q9D6J6	Ndufv2	-0.599979	1.7832	3.58561e-05
Q9CPR8	Nsmce3	-0.481557	1.78189	3.58561e-05
Q99P25	Tsnaxip1	-0.45307	1.78025	3.58561e-05
Q9D8U8	Snx5	0.262862	1.78024	3.58561e-05
Q8BH50		0.788445	1.78001	3.58561e-05
Q9EQH4	Taf8	-1.20477	1.77932	3.58561e-05
Q9Z0R9	Fads2	0.12698	1.77887	3.58561e-05
P40336	Vps26a	0.114828	1.77868	3.58561e-05
P61804	Dad1	0.0922267	1.77737	3.58561e-05
Q9D2G5	Synj2	0.160662	1.77724	3.58561e-05
Q8CI78	Rmnd1	0.252123	1.77622	3.58561e-05
P26883	Fkbp1a	1.31769	1.77609	3.58561e-05
Q9CS74	Ecd	-0.924659	1.77538	3.58561e-05
Q61481	Pde1a	-0.316528	1.77457	3.58561e-05
O08756	Hsd17b10	-0.452743	1.77436	3.58561e-05
Q9DC69	Ndufa9	-0.217228	1.77431	3.58561e-05
Q9CXY9	Pigk	0.491636	1.77429	3.58561e-05
Q61335	Bcap31	0.229072	1.77424	3.58561e-05
Q793I8	Tifa	-0.673712	1.77424	3.58561e-05
Q9D7S9	Chmp5	0.266284	1.77423	3.58561e-05
Q8VDD5	Myh9	-0.435009	1.77347	3.58561e-05
Q6PAM0	Prkab2	-0.338657	1.77346	3.58561e-05
Q9CXG3	Ppil4	-0.719625	1.77135	3.58561e-05
Q9D0M5	Dynll2	0.33154	1.77112	3.58561e-05
Q9CQ60	Pgls	-0.3673	1.76879	3.58561e-05
Q9ESZ8	Gtf2i	0.240996	1.76759	3.58561e-05
Q9WV02	Rbmx	0.998793	1.76597	3.58561e-05
Q9ERD7	Tubb3	-0.468697	1.76467	3.58561e-05
Q7TQH0	Atxn2l	1.4776	1.76359	3.58561e-05
Q9WTX6	Cul1	0.171335	1.76271	3.58561e-05
Q9CR60	Golt1b	-0.748209	1.76185	3.58561e-05
Q1HFZ0	Nsun2	0.25818	1.76028	3.58561e-05
Q07076	Anxa7	0.499777	1.75988	3.58561e-05
P63038	Hspd1	-0.419108	1.75975	3.58561e-05
Q924M5	Boll	0.44094	1.75796	3.58561e-05
Q80WB0	Fndc11	-0.406523	1.75792	3.58561e-05
P55302	Lrpap1	-0.237735	1.75743	3.58561e-05
Q99ML0	Zmynd10	-0.171113	1.75549	3.58561e-05
Q99KQ4	Nampt	0.207337	1.75496	3.58561e-05
Q8BHC9	Fut11	-0.31838	1.75488	3.58561e-05
P70207	Plxna2	-0.358268	1.75466	3.58561e-05
Q62420	Sh3gl2	-0.211266	1.75427	3.58561e-05
Q8C854	Myef2	0.230796	1.75092	3.58561e-05
P97823	Lypla1	-0.156285	1.75061	3.58561e-05
Q8K3G5	Vrk3	0.886457	1.74989	3.58561e-05
Q8K4F5	Abhd11	0.129404	1.74821	3.58561e-05
Q3UV71	Tmtc1	-0.926968	1.74584	3.58561e-05
P61164	Actr1a	-0.11249	1.74464	3.58561e-05
P59114	Pcif1	-1.49675	1.7433	3.58561e-05
Q6PB66	Lrpprc	0.140567	1.74291	3.58561e-05
Q9QZL9	Dkkl1	0.218153	1.74209	3.58561e-05
Q8BX09	Rbbp5	-0.381998	1.74195	3.58561e-05
O54962	Banf1	1.77075	1.74189	3.58561e-05
Q8R1T1	Chmp7	-0.643426	1.74145	3.58561e-05
Q8R409	Hexim1	0.315559	1.74046	3.58561e-05
P21956	Mfge8	0.322597	1.73758	3.58561e-05
Q9CZ30	Ola1	-0.144238	1.73745	3.58561e-05
Q3UE37	Ube2z	-0.275617	1.73555	3.58561e-05
Q5XJY5	Arcn1	0.0658976	1.73493	3.58561e-05
Q78PG9	Ccdc25	-0.147867	1.73375	3.58561e-05
Q9DBL9	Abhd5	-0.255996	1.73238	3.58561e-05
Q922G2	Fam76a	0.192081	1.73007	3.58561e-05
O70131	Ninj1	0.2792	1.72829	3.58561e-05
Q9JL15	Lgals8	0.524079	1.7267	3.58561e-05
Q61584	Fxr1	0.0959044	1.72569	3.58561e-05
Q9CWZ7	Napg	-0.349225	1.72473	3.58561e-05
Q76MZ3	Ppp2r1a	0.12371	1.72465	3.58561e-05
Q6P2K6	Ppp4r3a	-0.491985	1.72352	3.58561e-05
Q6P4T2	Snrnp200	0.823401	1.72106	3.58561e-05
Q8CDK3	Iqub	-0.62423	1.71592	3.58561e-05
Q9EQ61	Pes1	0.163136	1.71255	3.58561e-05
P84244	H3-3a	-1.99651	1.71188	3.58561e-05
Q6DIC0	Smarca2	-0.229287	1.71117	3.58561e-05
Q62276	Med22	0.290496	1.71097	3.58561e-05
Q9DAJ2	Tekt1	0.224092	1.70747	3.58561e-05
Q6P2L7	Casc4	0.148662	1.70529	3.58561e-05
O88735	Map7	0.759352	1.70521	3.58561e-05
Q9CQV1	Pam16	-0.369552	1.70484	3.58561e-05
Q99JT9	Adi1	0.377756	1.70423	3.58561e-05
P07724	Alb	0.191722	1.70256	3.58561e-05
Q9ERI5	Jmjd6	0.71302	1.70253	3.58561e-05
Q8BMS4	Coq3	0.597643	1.70191	3.58561e-05
Q3UNZ8	Cryzl2	1.23853	1.69853	3.58561e-05
O70311	Nmt2	0.0805055	1.69521	3.58561e-05
Q9DAN1	Pdilt	0.107257	1.69323	3.58561e-05
P70670	Naca	0.0940917	1.69049	3.58561e-05
Q9EQW7	Kif13a	-0.623037	1.68883	3.58561e-05
Q6P6M7	Sepsecs	0.232317	1.68832	3.58561e-05
Q64726	Azgp1	-0.549113	1.68819	3.58561e-05
Q9DCD6	Gabarap	0.184721	1.68787	3.58561e-05
O35660	Gstm6	-0.355133	1.68729	3.58561e-05
Q9CZ69	Cmtm6	-0.840396	1.68673	3.58561e-05
Q91YT7	Ythdf2	0.34769	1.68642	3.58561e-05
Q80UY2	Kcmf1	-0.386615	1.6864	3.58561e-05
Q8K299	Scara5	-0.481094	1.68632	3.58561e-05
Q9EST4	Psmg2	0.587234	1.68615	3.58561e-05
Q922Q8	Lrrc59	-0.312271	1.68482	3.58561e-05
Q91XQ0	Dnah8	-0.307819	1.68161	3.58561e-05
Q8R105	Vps37c	-0.330247	1.68107	3.58561e-05
Q80YV4	Pank4	-0.271532	1.68106	3.58561e-05
P55012	Slc12a2	0.473793	1.68069	3.58561e-05
P17047	Lamp2	0.128356	1.6799	3.58561e-05
Q99LC9	Pex6	1.68339	1.67865	3.58561e-05
Q9D8T7	Slirp	1.52248	1.67777	3.58561e-05
Q8BZA9	Tigar	0.383359	1.6769	3.58561e-05
Q9D9Q6	Calr3	-0.436366	1.67634	3.58561e-05
Q8BJF9	Chmp2b	0.344321	1.67453	3.58561e-05
Q5FWK3	Arhgap1	0.2163	1.67437	3.58561e-05
Q69Z23	Dnah17	-0.132959	1.67313	3.58561e-05
Q80Y81	Elac2	0.388166	1.67284	3.58561e-05
Q60872	Eif1a	-0.535856	1.67263	3.58561e-05
P10639	Txn	1.39458	1.66781	3.58561e-05
P99028	Uqcrh	3.77099	1.66707	3.58561e-05
P21614	Gc	0.206328	1.66563	3.58561e-05
P45591	Cfl2	0.319148	1.66515	3.58561e-05
Q9D3V5	Fsip1	-0.408474	1.66503	3.58561e-05
Q62083	Pick1	-0.197266	1.66496	3.58561e-05
P41209	Cetn1	-0.321754	1.66432	3.58561e-05
P97461	Rps5	0.125812	1.66159	3.58561e-05
Q9JLI8	Sart3	0.0805067	1.6586	3.58561e-05
O08795	Prkcsh	0.10383	1.65733	3.58561e-05
Q9JM62	Reep6	-0.196427	1.65697	3.58561e-05
Q6NWV3	Ift122	-0.10098	1.65592	3.58561e-05
Q8BP27	Sfr1	0.113514	1.65482	3.58561e-05
Q60634	Flot2	0.224499	1.653	3.58561e-05
P56380	Nudt2	0.152465	1.65272	3.58561e-05
Q9Z1J2	Nek4	0.309887	1.65122	3.58561e-05
Q91ZW3	Smarca5	0.682007	1.65122	3.58561e-05
Q9QZE7	Tsnax	-0.143873	1.6512	3.58561e-05
Q9WV54	Asah1	-0.257074	1.65054	3.58561e-05
Q91X21	Kiaa2013	0.159208	1.64982	3.58561e-05
A3KGV1	Odf2	-0.395078	1.64768	3.58561e-05
P63276	Rps17	-0.142792	1.64645	3.58561e-05
B2RRE7	Otud4	0.40105	1.6451	3.58561e-05
Q499E4	Dzip1l	0.182187	1.64498	3.58561e-05
Q8CIG8	Prmt5	0.0633902	1.64339	3.58561e-05
Q3UX61	Naa11	-0.594841	1.64228	3.58561e-05
Q8VDQ1	Ptgr2	-0.909518	1.64198	3.58561e-05
Q02053	Uba1	0.102628	1.63975	3.58561e-05
Q8C5L3	Cnot2	-0.71568	1.63861	3.58561e-05
P34884	Mif	0.379311	1.63842	3.58561e-05
Q9CU65	Zmym2	0.176867	1.63786	3.58561e-05
P51885	Lum	-0.500738	1.63752	3.58561e-05
Q91Y86	Mapk8	0.406501	1.63594	3.58561e-05
Q3TC33	Ccdc127	0.298937	1.63348	3.58561e-05
G3X8R9	Tmigd3	0.984084	1.62976	3.58561e-05
P11499	Hsp90ab1	0.107815	1.6273	3.58561e-05
Q8K3W3	Casc3	0.897827	1.62457	3.58561e-05
Q99LH2	Ptdss1	-0.45712	1.62369	3.58561e-05
Q9Z2A5	Ate1	-3.12812	1.62306	3.58561e-05
Q8BXZ1	Tmx3	0.263585	1.6222	3.58561e-05
Q8BLK3	Lsamp	0.183989	1.62124	3.58561e-05
Q64674	Srm	-0.0929123	1.61994	3.58561e-05
P70404	Idh3g	0.240858	1.61979	3.58561e-05
Q8BVI4	Qdpr	-0.145774	1.61919	3.58561e-05
Q3ULJ0	Gpd1l	-0.197881	1.61837	3.58561e-05
Q9ER72	Cars1	-0.330735	1.61815	3.58561e-05
Q8R3G1	Ppp1r8	0.382895	1.61814	3.58561e-05
Q8K296	Mtmr3	0.873882	1.61498	3.58561e-05
Q9CQ65	Mtap	0.247705	1.61406	3.58561e-05
Q9ES97	Rtn3	0.0960229	1.61397	3.58561e-05
Q9CQN7	Mrpl41	0.365786	1.61129	3.58561e-05
Q9D3V1	Iqcd	1.02586	1.61072	3.58561e-05
Q9JHJ3	Glmp	0.299069	1.60906	3.58561e-05
G5E897	Poglut3	0.308496	1.60746	3.58561e-05
Q9CX56	Psmd8	0.0942694	1.60687	3.58561e-05
Q68FF6	Git1	0.196892	1.60537	3.58561e-05
Q7TQC5	Aptx	-1.01074	1.60274	3.58561e-05
Q80UG5	Septin9	-0.0939758	1.60243	3.58561e-05
Q2XU92	Acsbg2	-0.76087	1.60163	3.58561e-05
Q9CZU6	Cs	0.139678	1.60147	3.58561e-05
P40240	Cd9	0.178142	1.59903	3.58561e-05
Q9CXZ1	Ndufs4	0.728406	1.59764	3.58561e-05
Q9DAI6	Fam135b	0.159376	1.59736	3.58561e-05
A2AL36	Cntrl	-0.499664	1.59725	3.58561e-05
Q9QYJ0	Dnaja2	0.142557	1.59616	3.58561e-05
Q9QZN4	Fbxo6	0.486148	1.59587	3.58561e-05
P24668	M6pr	0.234556	1.59542	3.58561e-05
Q9QZH6	Ecsit	-0.720543	1.59537	3.58561e-05
Q3UFS4	Gpatch11	-0.46545	1.59527	3.58561e-05
P68037	Ube2l3	-0.446345	1.59329	3.58561e-05
Q9R0M6	Rab9a	0.366087	1.59278	3.58561e-05
Q9CR81	Tex12	1.31017	1.59195	3.58561e-05
Q8C025	Chpt1	0.325133	1.59174	3.58561e-05
Q8BHJ5	Tbl1xr1	-0.499429	1.58889	3.58561e-05
A2ACP1	Ttc39a	0.238358	1.58832	3.58561e-05
Q8BGS2	Bola2	1.80323	1.58795	3.58561e-05
Q9EPE9	Atp13a1	0.524386	1.58776	3.58561e-05
P08030	Aprt	-0.116191	1.58764	3.58561e-05
Q148B6	Spatc1	-1.2053	1.58723	3.58561e-05
Q6ZWV3	Rpl10	0.22676	1.58537	3.58561e-05
Q99M01	Fars2	-0.438072	1.58464	3.58561e-05
Q9DBG5	Plin3	-1.01557	1.5846	3.58561e-05
Q91WC3	Acsl6	-0.196922	1.58387	3.58561e-05
Q5SUC9	Sco1	0.141484	1.58188	3.58561e-05
Q60838	Dvl2	0.259565	1.57927	3.58561e-05
Q9WTX2	Prkra	0.206346	1.5787	3.58561e-05
P35762	Cd81	-0.302157	1.57848	3.58561e-05
O88520	Shoc2	-0.356263	1.57841	3.58561e-05
Q8C570	Rae1	-0.25288	1.57767	3.58561e-05
O08583	Alyref	0.727104	1.57753	3.58561e-05
Q60631	Grb2	0.410964	1.57671	3.58561e-05
Q99JB2	Stoml2	-0.282522	1.57453	3.58561e-05
Q9QZE5	Copg1	-0.285531	1.57334	3.58561e-05
Q8K2F0	Brd3	0.149081	1.57317	3.58561e-05
Q3V0L5	Lrrc43	0.332544	1.57021	3.58561e-05
Q9Z1K5	Arih1	-0.262778	1.56991	3.58561e-05
P47199	Cryz	-0.445511	1.56781	3.58561e-05
Q6VGS5	Ccdc88c	0.129769	1.5677	3.58561e-05
O70496	Clcn7	-0.315609	1.5669	3.58561e-05
Q9D5S1	Tex19.2	0.112052	1.56686	3.58561e-05
Q61129	Cfi	-0.393847	1.56558	3.58561e-05
Q8C166	Cpne1	-0.951247	1.5654	3.58561e-05
Q9R111	Gda	-0.365859	1.56367	3.58561e-05
P61957	Sumo2	0.7517	1.56345	3.58561e-05
Q61390	Cct6b	-0.325376	1.56334	3.58561e-05
P57776	Eef1d	0.0662506	1.56271	3.58561e-05
Q99KH8	Stk24	-0.639679	1.56052	3.58561e-05
O88824	Jtb	0.154304	1.56026	3.58561e-05
Q9Z2X2	Psmd10	-0.272095	1.55996	3.58561e-05
O70200	Aif1	-0.157464	1.55846	3.58561e-05
Q6Y685	Tacc1	-0.287902	1.5566	3.58561e-05
Q99KK7	Dpp3	0.0723734	1.55593	3.58561e-05
Q9D6J5	Ndufb8	0.17219	1.55473	3.58561e-05
Q8C163	Exog	-1.55267	1.55444	3.58561e-05
Q9QXS1	Plec	0.0753813	1.55425	3.58561e-05
Q02257	Jup	-1.88079	1.55367	3.58561e-05
Q9JIH2	Nup50	-0.1747	1.55354	3.58561e-05
Q9QYJ3	Dnajb1	0.106196	1.55352	3.58561e-05
O35682	Myadm	0.388419	1.5526	3.58561e-05
P21460	Cst3	0.416996	1.55203	3.58561e-05
Q8K190	Saysd1	0.188243	1.55138	3.58561e-05
P97355	Sms	-0.396948	1.55074	3.58561e-05
Q9JKS5	Habp4	0.263626	1.54792	3.58561e-05
Q5SZT7	Nkapl	0.414235	1.54507	3.58561e-05
Q80X56	Trim69	0.174373	1.54405	3.58561e-05
Q61845	Meig1	1.07272	1.5422	3.58561e-05
Q9WUK2	Eif4h	0.566565	1.53979	3.58561e-05
Q64152	Btf3	0.105915	1.53907	3.58561e-05
Q78IK4	Apool	0.416202	1.53753	3.58561e-05
P57746	Atp6v1d	0.121733	1.53664	3.58561e-05
P49935	Ctsh	0.64213	1.5344	3.58561e-05
P32766	Cst8	-0.43276	1.53404	3.58561e-05
P97393	Arhgap5	-0.306542	1.5336	3.58561e-05
Q8VCF0	Mavs	-0.174178	1.53339	3.58561e-05
Q9CZB0	Sdhc	-0.239641	1.53314	3.58561e-05
Q78XF5	Ostc	0.203405	1.53194	3.58561e-05
P50543	S100a11	-0.678964	1.53075	3.58561e-05
Q62348	Tsn	-0.154236	1.53009	3.58561e-05
Q9D7A6	Srp19	1.02461	1.52954	3.58561e-05
P70451	Fer	-0.600282	1.5282	3.58561e-05
Q9QXY1	Tjp3	-0.404705	1.52707	3.58561e-05
Q6ZWX6	Eif2s1	0.274572	1.52242	3.58561e-05
Q3URQ0	Tex10	-0.69629	1.52225	3.58561e-05
Q8VE73	Cul7	-0.231448	1.52169	3.58561e-05
Q62193	Rpa2	-0.663608	1.52162	3.58561e-05
Q8C552	Fam78a	-0.214097	1.52042	3.58561e-05
Q6PGD0	Atraid	0.495324	1.5194	3.58561e-05
Q9CQE5	Rgs10	0.413858	1.51747	3.58561e-05
P15920	Atp6v0a2	-0.128516	1.51692	3.58561e-05
Q61830	Mrc1	0.233633	1.51347	3.58561e-05
Q9DCL9	Paics	0.0955458	1.50971	3.58561e-05
P46656	Fdx1	1.24289	1.50957	3.58561e-05
Q9JM76	Arpc3	0.0901726	1.50944	3.58561e-05
Q62446	Fkbp3	0.251536	1.50897	3.58561e-05
O89053	Coro1a	0.483213	1.50876	3.58561e-05
Q8VDH1	Fbxo21	-0.184061	1.50707	3.58561e-05
Q9CPS8		0.405831	1.50622	3.58561e-05
Q8CHC4	Synj1	0.122708	1.50548	3.58561e-05
Q811I0	Atpaf1	-0.371477	1.50338	3.58561e-05
Q05CL8	Larp7	0.187	1.50263	3.58561e-05
Q9WTP7	Ak3	-0.445099	1.5023	3.58561e-05
Q8R2G4	Art3	-0.145821	1.50098	3.58561e-05
P26040	Ezr	0.543185	1.49991	3.58561e-05
Q8BNV1	Trmt2a	-0.416871	1.49825	3.58561e-05
Q8K363	Ddx18	0.281464	1.49608	3.58561e-05
Q9D287	Bcas2	0.195626	1.49605	3.58561e-05
Q8R2Y8	Ptrh2	0.750741	1.49552	3.58561e-05
Q8VDV3	Rab3il1	0.12887	1.49432	3.58561e-05
Q9QXN0	Shroom3	-0.800987	1.49419	3.58561e-05
O35593	Psmd14	-0.0569229	1.49144	3.58561e-05
Q8BH15	Cnot10	-0.174239	1.49104	3.58561e-05
Q8BY89	Slc44a2	-0.105861	1.48987	3.58561e-05
Q9D9I1	Tex43	1.32132	1.48953	3.58561e-05
Q61160	Fadd	0.389723	1.4886	3.58561e-05
P62858	Rps28	1.40861	1.48858	3.58561e-05
Q80ZM7	Gtf2a2	-0.281994	1.48493	3.58561e-05
P49586	Pcyt1a	-0.111124	1.48375	3.58561e-05
Q8BFY9	Tnpo1	0.143036	1.48356	3.58561e-05
P68181	Prkacb	-0.469452	1.48337	3.58561e-05
P26041	Msn	0.150876	1.48336	3.58561e-05
Q8R5M0	Gipc3	-0.908541	1.48288	3.58561e-05
P62821	Rab1A	0.14551	1.48157	3.58561e-05
Q8BP48	Metap1	-0.285291	1.48134	3.58561e-05
Q7TQI3	Otub1	-0.0823388	1.48116	3.58561e-05
O55222	Ilk	0.274738	1.48099	3.58561e-05
Q8R5L3	Vps39	-1.33008	1.48075	3.58561e-05
P51859	Hdgf	0.141424	1.47951	3.58561e-05
Q8R0H9	Gga1	-0.338437	1.47946	3.58561e-05
Q6ZWU9	Rps27	0.106288	1.47932	3.58561e-05
Q9D8V7	Sec11c	0.274961	1.47874	3.58561e-05
Q5U405	Tmprss13	0.766411	1.47865	3.58561e-05
P61226	Rap2b	-0.159066	1.4777	3.58561e-05
Q8BKZ9	Pdhx	-0.0729196	1.47647	3.58561e-05
Q9QZI9	Serinc3	0.276224	1.47595	3.58561e-05
Q00898	Serpina1e	-0.661565	1.47561	3.58561e-05
O08997	Atox1	1.81706	1.4756	3.58561e-05
Q06770	Serpina6	-0.700218	1.47548	3.58561e-05
Q8VC16	Lrrc14	0.919657	1.47286	3.58561e-05
Q9D9V3	Echdc1	0.0964469	1.47208	3.58561e-05
A2A9R3	Mageb4	0.50986	1.47137	3.58561e-05
Q6KAR6	Exoc3	-0.321825	1.46931	3.58561e-05
P62264	Rps14	0.220371	1.46849	3.58561e-05
P14873	Map1b	0.371727	1.46817	3.58561e-05
Q9R1X4	Timeless	-0.258897	1.46809	3.58561e-05
Q9EQG7	Enpp5	-0.431841	1.46729	3.58561e-05
Q8BIA4	Fbxw8	0.507116	1.46697	3.58561e-05
P23780	Glb1	-0.33038	1.46655	3.58561e-05
P48428	Tbca	0.558796	1.46618	3.58561e-05
Q8VCA8	Scrn2	-0.583403	1.46608	3.58561e-05
Q9CWD0	Gtsf1l	0.54584	1.46584	3.58561e-05
Q9JKV5	Scamp4	0.258371	1.46522	3.58561e-05
P16045	Lgals1	-0.437054	1.46457	3.58561e-05
A2ADY9	Ddi2	-1.03612	1.46408	3.58561e-05
P17751	Tpi1	0.191512	1.46311	3.58561e-05
Q8R5C5	Actr1b	0.171626	1.46272	3.58561e-05
Q9D7X8	Ggct	0.103141	1.46156	3.58561e-05
Q9D711	Pir	-0.360282	1.45922	3.58561e-05
Q5RJH6	Smg7	0.340607	1.45817	3.58561e-05
Q6PD10	Ip6k1	-0.327225	1.45796	3.58561e-05
Q8CFX1	H6pd	0.379639	1.45746	3.58561e-05
P97447	Fhl1	0.101751	1.45582	3.58561e-05
P97390	Vps45	-1.0674	1.45532	3.58561e-05
Q8VCM3	Zfyve21	-0.220578	1.45248	3.58561e-05
Q5SSN7	Sft2d1	0.655183	1.45147	3.58561e-05
Q9CR61	Ndufb7	0.108327	1.45138	3.58561e-05
Q9JHJ7	Prss21	-0.296832	1.45114	3.58561e-05
Q9JKC8	Ap3m1	0.172892	1.45069	3.58561e-05
Q8K4K1	Cetn4	0.129396	1.45042	3.58561e-05
O35737	Hnrnph1	-0.29131	1.44868	3.58561e-05
Q80U49	Cep170b	0.306442	1.44718	3.58561e-05
P97370	Atp1b3	-0.165253	1.44471	3.58561e-05
O88983	Stx8	-0.23419	1.4447	3.58561e-05
Q9EPV8	Ubl5	0.770223	1.44367	3.58561e-05
Q9CRD2	Emc2	0.275167	1.44216	3.58561e-05
P17918	Pcna	-0.0840603	1.44104	3.58561e-05
Q9DB07	Ift46	0.111145	1.44037	3.58561e-05
Q9D820	Prorsd1	0.316609	1.43967	3.58561e-05
P18654	Rps6ka3	0.289257	1.43931	3.58561e-05
Q99L04	Dhrs1	0.0920383	1.43814	3.58561e-05
Q9QY36	Naa10	-0.484838	1.4381	3.58561e-05
O35206	Col15a1	-0.30109	1.43761	3.58561e-05
Q8BGQ1	Vipas39	-0.58871	1.4376	3.58561e-05
Q6ZPJ0	Tex2	0.107596	1.43735	3.58561e-05
Q8BJZ4	Mrps35	1.18406	1.43487	3.58561e-05
Q8R3Q0	Saraf	0.335422	1.43487	3.58561e-05
Q5SFM8	Rbm27	0.330689	1.43231	3.58561e-05
O55098	Stk10	1.11152	1.43215	3.58561e-05
Q9D338	Mrpl19	-0.682255	1.43116	3.58561e-05
Q9WUM3	Coro1b	-0.402923	1.42912	3.58561e-05
Q9CZY3	Ube2v1	-0.217724	1.42744	3.58561e-05
Q8VDQ8	Sirt2	-0.0768711	1.42713	3.58561e-05
Q69ZP3	Pnkd	-0.254922	1.42664	3.58561e-05
Q8K2G4	Bbs7	-0.41861	1.42653	3.58561e-05
Q60972	Rbbp4	0.258947	1.42351	3.58561e-05
Q9D8K3	Derl3	0.357202	1.4235	3.58561e-05
Q6TDU8	Casc1	0.754895	1.41985	3.58561e-05
Q8CEC0	Nup88	-0.887698	1.41623	3.58561e-05
Q8BK64	Ahsa1	-0.280374	1.4156	3.58561e-05
Q921M3	Sf3b3	-0.300786	1.41519	3.58561e-05
Q9CWN7	Cnot11	-0.265139	1.4148	3.58561e-05
O09061	Psmb1	-0.0780992	1.41433	3.58561e-05
Q9CR26	Vta1	0.220632	1.41367	3.58561e-05
Q08857	Cd36	0.468271	1.41358	3.58561e-05
Q8CHP8	Pgp	-0.163499	1.41331	3.58561e-05
P49769	Psen1	-0.33589	1.41316	3.58561e-05
F6YCR7	Rhox13	0.510691	1.4121	3.58561e-05
Q8K592	Amhr2	-0.718291	1.41143	3.58561e-05
Q8BFZ3	Actbl2	-0.233527	1.41019	3.58561e-05
P63280	Ube2i	-0.412087	1.40868	3.58561e-05
P62492	Rab11a	0.243053	1.40771	3.58561e-05
Q99KK9	Hars2	0.196303	1.40379	3.58561e-05
Q924X7	Stk33	-0.243811	1.40342	3.58561e-05
Q8C726	Btbd9	-0.306999	1.40332	3.58561e-05
Q9CPP6	Ndufa5	-0.280535	1.40221	3.58561e-05
O35127	Grcc10	-0.867959	1.40092	3.58561e-05
Q9D379	Ephx1	0.174911	1.3991	3.58561e-05
Q8JZQ2	Afg3l2	0.0878141	1.39898	3.58561e-05
Q62419	Sh3gl1	-0.134238	1.39881	3.58561e-05
Q5XG73	Acbd5	0.303168	1.39668	3.58561e-05
Q91VA6	Poldip2	0.130462	1.39654	3.58561e-05
Q8CDG3	Vcpip1	-0.15982	1.39586	3.58561e-05
Q9D394	Rufy3	0.365342	1.39513	3.58561e-05
Q9D1J1	Necap2	-0.590521	1.39457	3.58561e-05
P07978	Prm2	0.932023	1.39349	3.58561e-05
P16858	Gapdh	-0.26309	1.39282	3.58561e-05
P15105	Glul	0.362816	1.3904	3.58561e-05
Q925J9	Med1	-0.333839	1.38989	3.58561e-05
Q922X9	Prmt7	0.133423	1.38808	3.58561e-05
P97819	Pla2g6	0.0816819	1.38493	3.58561e-05
Q3UVL4	Vps51	0.183891	1.38366	3.58561e-05
Q9CZR2	Naalad2	-0.605787	1.38342	3.58561e-05
O70194	Eif3d	0.204609	1.38318	3.58561e-05
Q80SW1	Ahcyl1	0.432062	1.38021	3.58561e-05
Q9CZ13	Uqcrc1	-0.493917	1.37995	3.58561e-05
Q9D967	Mdp1	-0.792194	1.3785	3.58561e-05
Q8K273	Mmgt1	0.526863	1.37713	3.58561e-05
Q78ZA7	Nap1l4	0.0646566	1.37605	3.58561e-05
P09470	Ace	-0.159632	1.37539	3.58561e-05
Q91XC8	Dap	1.59884	1.37447	3.58561e-05
Q923U0	Tom1l1	-0.715252	1.37401	3.58561e-05
Q3UJU9	Rmdn3	0.537262	1.37375	3.58561e-05
Q9QXW9	Slc7a8	0.31069	1.37321	3.58561e-05
Q6GV12	Kdsr	0.18495	1.3728	3.58561e-05
Q80VQ0	Aldh3b1	0.164663	1.37253	3.58561e-05
Q8CIM7	Cyp2d26	0.239688	1.36984	3.58561e-05
Q8K2Y7	Mrpl47	0.224564	1.36782	3.58561e-05
Q9CRC0	Vkorc1	0.343661	1.36719	3.58561e-05
Q99J99	Mpst	-0.088407	1.36659	3.58561e-05
O35685	Nudc	-0.0683105	1.36655	3.58561e-05
P70694	Akr1c6	0.226362	1.36634	3.58561e-05
Q9DBY1	Syvn1	0.0986803	1.36566	3.58561e-05
P28667	Marcksl1	0.160631	1.36552	3.58561e-05
O35643	Ap1b1	-0.143132	1.36521	3.58561e-05
Q9R1P3	Psmb2	-0.213079	1.3649	3.58561e-05
Q9CPX5	Plaat5	0.199185	1.36477	3.58561e-05
Q9EQ20	Aldh6a1	0.100937	1.36455	3.58561e-05
P19096	Fasn	-0.197565	1.36392	3.58561e-05
Q9CR68	Uqcrfs1	0.216722	1.36357	3.58561e-05
P58404	Strn4	0.297376	1.36199	3.58561e-05
Q9CY64	Blvra	0.468899	1.36157	3.58561e-05
Q7TNS2	Micos10	0.13721	1.36145	3.58561e-05
A2A9I7	Dmrtb1	0.739248	1.35998	3.58561e-05
Q99PP2	Znf318	0.324717	1.35981	3.58561e-05
Q9DBE8	Alg2	0.265493	1.35812	3.58561e-05
Q9R1Z7	Pts	-0.299075	1.35796	3.58561e-05
P0C1V4	Tmco2	-0.39976	1.35729	3.58561e-05
Q8R326	Pspc1	-0.215965	1.35582	3.58561e-05
Q8R3F5	Mcat	-0.300824	1.35575	3.58561e-05
P63087	Ppp1cc	0.0841369	1.35257	3.58561e-05
Q80XN0	Bdh1	-0.17697	1.35159	3.58561e-05
P00342	Ldhc	0.105856	1.35025	3.58561e-05
Q91WB4	Plekhf2	-0.326769	1.3502	3.58561e-05
O88545	Cops6	-0.136662	1.34983	3.58561e-05
Q91YT0	Ndufv1	0.0794842	1.34901	3.58561e-05
Q8R361	Rab11fip5	0.269974	1.34885	3.58561e-05
Q66JX5	Fgfr1op	0.261846	1.34739	3.58561e-05
Q7TPS5	C2cd5	0.211883	1.3473	3.58561e-05
P63017	Hspa8	-0.109538	1.34596	3.58561e-05
Q9JII6	Akr1a1	0.100925	1.34579	3.58561e-05
O55126	Nipsnap2	0.386434	1.34542	3.58561e-05
Q61147	Cp	0.374888	1.34486	3.58561e-05
Q91YQ5	Rpn1	0.0663508	1.34481	3.58561e-05
Q9D164	Fxyd6	-0.360472	1.34454	3.58561e-05
Q4FZF2	Spata46	-0.51819	1.34342	3.58561e-05
P47758	Srprb	0.0671364	1.34319	3.58561e-05
Q9DCZ1	Gmpr	-0.236282	1.34293	3.58561e-05
Q8BJ37	Tdp1	-0.250229	1.3426	3.58561e-05
Q6PJN8	Dalrd3	-0.834215	1.34222	3.58561e-05
O35075	Vps26c	0.590962	1.34166	3.58561e-05
A6H690	Iqca1l	-0.198733	1.33661	3.58561e-05
Q62448	Eif4g2	0.0954158	1.33603	3.58561e-05
Q6PCQ0	Iqce	0.545584	1.33476	3.58561e-05
Q9CX80	Cygb	-0.423417	1.33467	3.58561e-05
Q9ESW4	Agk	-0.694645	1.33418	3.58561e-05
Q8R4X3	Rbm12	-0.173899	1.3336	3.58561e-05
P08228	Sod1	1.17507	1.33103	3.58561e-05
Q8K4K6	Pank1	0.163178	1.33094	3.58561e-05
Q3USS3	Drc1	0.280931	1.33081	3.58561e-05
Q8K3H0	Appl1	-0.546253	1.33065	3.58561e-05
Q9CQP2	Trappc2	-0.346604	1.33025	3.58561e-05
P14602	Hspb1	0.231768	1.32994	3.58561e-05
P62754	Rps6	0.172936	1.32814	3.58561e-05
P11881	Itpr1	-0.569603	1.3278	3.58561e-05
Q9Z1J3	Nfs1	0.421842	1.32734	3.58561e-05
Q8BVU5	Nudt9	0.239668	1.32728	3.58561e-05
Q8JZU2	Slc25a1	0.0928184	1.32686	3.58561e-05
P70188	Kifap3	0.763686	1.32657	3.58561e-05
Q8C167	Prepl	-0.0931929	1.32598	3.58561e-05
Q5SW19	Cluh	0.112817	1.3258	3.58561e-05
Q8K448	Abca5	-0.336889	1.32579	3.58561e-05
Q8R1A4	Dock7	-0.532165	1.32496	3.58561e-05
Q3TAA7	Stk11ip	-0.653702	1.32447	3.58561e-05
Q9D0M0	Exosc7	0.376246	1.32426	3.58561e-05
Q4FZC9	Syne3	0.20802	1.32302	3.58561e-05
Q05793	Hspg2	0.496436	1.32184	3.58561e-05
Q6IR34	Gpsm1	-0.562361	1.32183	3.58561e-05
Q80YT5	Spata20	-0.388276	1.31912	3.58561e-05
Q62074	Prkci	-0.756669	1.31847	3.58561e-05
Q9WVR4	Fxr2	-0.237165	1.31827	3.58561e-05
Q9DCS9	Ndufb10	-0.305893	1.31645	3.58561e-05
Q9CZQ9	Bbs5	-0.138042	1.31608	3.58561e-05
O35405	Pld3	0.22985	1.31597	3.58561e-05
Q4VA55	Pwwp3b	-0.245484	1.31532	3.58561e-05
Q8BWD8	Cdk19	-0.191237	1.31527	3.58561e-05
Q7TPW1	Nexn	0.088349	1.31405	3.58561e-05
P53986	Slc16a1	-0.0722655	1.31277	3.58561e-05
P56387	Dynlt3	0.0764666	1.31271	3.58561e-05
P84096	Rhog	0.275644	1.31232	3.58561e-05
P97401	Frzb	-0.688924	1.31203	3.58561e-05
G5E8K5	Ank3	-0.156217	1.31177	3.58561e-05
Q62165	Dag1	0.742933	1.31128	3.58561e-05
Q7TT37	Elp1	-0.134687	1.31002	3.58561e-05
P97855	G3bp1	0.7813	1.3093	3.58561e-05
Q3U7R1	Esyt1	0.668326	1.30869	3.58561e-05
Q8JZL3	Thtpa	0.372464	1.30719	3.58561e-05
Q99J45	Nrbp1	-0.15782	1.30325	3.58561e-05
P35487	Pdha2	-0.113846	1.30279	3.58561e-05
Q99LS3	Psph	-0.372268	1.30259	3.58561e-05
O88622	Parg	0.254885	1.30199	3.58561e-05
Q8BTY8	Scfd2	-0.570102	1.30191	3.58561e-05
Q8CHU3	Epn2	-0.548198	1.30089	3.58561e-05
Q8R574	Prpsap2	0.0604005	1.30086	3.58561e-05
Q9D9J2	Tex33	0.666542	1.29885	3.58561e-05
Q61074	Ppm1g	0.178286	1.29789	3.58561e-05
Q9QX47	Son	0.118499	1.2978	3.58561e-05
Q8BGH4	Reep1	-0.29542	1.29713	3.58561e-05
Q8BU33	Ilvbl	-0.213696	1.29674	3.58561e-05
Q91YN9	Bag2	-0.217969	1.2967	3.58561e-05
Q6P6M5	Pex11g	0.221411	1.29543	3.58561e-05
A6BLY7	Krt28	0.179088	1.29183	3.58561e-05
P63005	Pafah1b1	0.138632	1.29039	3.58561e-05
Q922K7	Nop2	0.293879	1.29024	3.58561e-05
Q78JE5	Fbxo22	0.15775	1.28979	3.58561e-05
Q810M5	Zdhhc19	0.391179	1.28962	3.58561e-05
Q8BZQ7	Anapc2	0.172395	1.28929	3.58561e-05
Q9D8M4	Rpl7l1	-0.807726	1.28926	3.58561e-05
Q99MD9	Nasp	0.110516	1.28765	3.58561e-05
Q5XKN4	Jagn1	0.103999	1.28755	3.58561e-05
P24527	Lta4h	-0.159677	1.28646	3.58561e-05
Q9NYQ2	Hao2	0.470375	1.28602	3.58561e-05
Q9CZN7	Shmt2	0.185524	1.28595	3.58561e-05
Q91XW8	Fkbp6	0.113593	1.28558	3.58561e-05
P0C7L0	Wipf3	0.444165	1.28512	3.58561e-05
Q9QZ29	Igbp1b	0.202877	1.28472	3.58561e-05
Q9WTN0	Ggps1	-0.30694	1.28402	3.58561e-05
Q9DC77	Smpx	1.62381	1.28386	3.58561e-05
Q63844	Mapk3	0.14174	1.28213	3.58561e-05
Q501J7	Phactr4	0.285956	1.28172	3.58561e-05
Q80TR8	Dcaf1	0.244579	1.28167	3.58561e-05
Q8BWY3	Etf1	-0.104571	1.28119	3.58561e-05
P60202	Plp1	0.0922384	1.27957	3.58561e-05
P39655	Alox12	-0.878591	1.27725	3.58561e-05
O08528	Hk2	0.133217	1.27628	3.58561e-05
P07356	Anxa2	-0.259435	1.27621	3.58561e-05
Q3UDK1	Trafd1	0.482477	1.27551	3.58561e-05
Q6ZWQ0	Syne2	-0.259957	1.27537	3.58561e-05
P24472	Gsta4	0.0993231	1.27371	3.58561e-05
Q6P3A8	Bckdhb	-0.702872	1.27367	3.58561e-05
Q8BMD8	Slc25a24	-0.329781	1.27332	3.58561e-05
Q9WTX5	Skp1	0.32722	1.27314	3.58561e-05
Q3V129	Ulk4	-0.469881	1.27243	3.58561e-05
Q99KD5	Unc45a	-1.11003	1.27236	3.58561e-05
Q9Z0E6	Gbp2	0.327662	1.27234	3.58561e-05
P25206	Mcm3	0.130695	1.27216	3.58561e-05
Q3UBX0	Tmem109	-1.28083	1.27205	3.58561e-05
Q8BFW7	Lpp	0.383136	1.27074	3.58561e-05
Q7TMS5	Abcg2	-0.503864	1.27057	3.58561e-05
Q9D9L5	Actrt2	-0.0939265	1.27001	3.58561e-05
Q5PSV9	Mdc1	0.18113	1.26882	3.58561e-05
Q3TVA9	Ccdc136	-0.124823	1.2686	3.58561e-05
Q3UI43	Babam1	-0.362392	1.26826	3.58561e-05
P42703	Lifr	-0.780586	1.26691	3.58561e-05
Q9Z110	Aldh18a1	-0.149571	1.26606	3.58561e-05
Q8K221	Arfip2	0.217829	1.26518	3.58561e-05
P36536	Sar1a	-0.32982	1.26482	3.58561e-05
Q9JJN4	Oxct2a	0.120948	1.26381	3.58561e-05
O08601	Mttp	0.937411	1.26324	3.58561e-05
P50516	Atp6v1a	-0.222275	1.26294	3.58561e-05
P13634	Ca1	-1.08682	1.26284	3.58561e-05
Q6ZQ73	Cand2	-0.370473	1.26241	3.58561e-05
Q9D4R2	Mgat4d	-0.130907	1.26082	3.58561e-05
P70195	Psmb7	0.122676	1.26026	3.58561e-05
Q9D7X3	Dusp3	-0.141863	1.25879	3.58561e-05
Q9JHS9	Cwc15	0.163011	1.25757	3.58561e-05
Q99MH5	Nme5	-0.35921	1.25655	3.58561e-05
Q3THK7	Gmps	-0.0981352	1.25652	3.58561e-05
Q9DB05	Napa	-0.160817	1.25457	3.58561e-05
Q5SWP3	Nacad	0.230016	1.25418	3.58561e-05
Q9CQF9	Pcyox1	-0.6858	1.25375	3.58561e-05
Q7TQ95	Lnpk	-0.107118	1.25329	3.58561e-05
Q8BRH0	Tmtc3	0.147565	1.2532	3.58561e-05
Q8CG50	Rab43	0.14297	1.25311	3.58561e-05
Q9Z1G3	Atp6v1c1	-0.220068	1.25303	3.58561e-05
Q9DBF1	Aldh7a1	-0.249445	1.25302	3.58561e-05
Q9D7I5	Lhpp	-0.467936	1.25302	3.58561e-05
Q9CQX0	Otub2	-0.102141	1.25282	3.58561e-05
O88799	Zan	-0.146009	1.25177	3.58561e-05
Q68EF0	Rab3ip	0.27829	1.2512	3.58561e-05
Q9JHS3	Lamtor2	-0.399619	1.24975	3.58561e-05
Q9DBG3	Ap2b1	-0.246422	1.24958	3.58561e-05
Q8CBC4	Cnst	-0.266305	1.24903	3.58561e-05
Q91ZA3	Pcca	0.191729	1.24842	3.58561e-05
Q0VGB7	Ppp4r2	0.0817935	1.24755	3.58561e-05
Q9CYW4	Hdhd3	-0.653775	1.24752	3.58561e-05
P58252	Eef2	0.125147	1.247	3.58561e-05
Q9JIZ9	Plscr3	0.571596	1.2461	3.58561e-05
Q80VC9	Camsap3	-0.551654	1.24597	3.58561e-05
Q80U56	Avl9	0.394576	1.24575	3.58561e-05
Q8VEH8	Erlec1	-0.241889	1.24545	3.58561e-05
Q8BLH7	Hirip3	0.20181	1.24529	3.58561e-05
Q7TMJ8	Pik3ip1	0.292179	1.24461	3.58561e-05
Q8C0L8	Cog5	-0.263471	1.24318	3.58561e-05
Q60676	Ppp5c	0.0603029	1.24308	3.58561e-05
E9PY46	Ift140	-0.482241	1.24265	3.58561e-05
E9Q942	Smim13	0.670214	1.24234	3.58561e-05
Q9D454		0.435211	1.23999	3.58561e-05
Q8K1L5	Ppp1r11	0.593671	1.23975	3.58561e-05
Q8BJL1	Fbxo30	0.415514	1.23955	3.58561e-05
Q6ZQI3	Mlec	0.0963806	1.23825	3.58561e-05
P63242	Eif5a	-0.177388	1.23752	3.58561e-05
Q69ZR2	Hectd1	1.4455	1.23687	3.58561e-05
O35711	Ppfibp2	0.711803	1.23479	3.58561e-05
Q9DCL2	Ciao2a	0.298675	1.23148	3.58561e-05
Q91ZH7	Abhd3	0.559398	1.23099	3.58561e-05
Q00623	Apoa1	-0.14348	1.23025	3.58561e-05
Q80TL7	Mon2	-0.754647	1.22931	3.58561e-05
Q3TUD9	Tmem18	0.145676	1.2286	3.58561e-05
Q9QXL8	Nme7	-0.830475	1.22816	3.58561e-05
P08249	Mdh2	-0.128103	1.22804	3.58561e-05
Q8R3C0	Mcmbp	0.806681	1.22778	3.58561e-05
Q7TPH6	Mycbp2	-0.307081	1.22714	3.58561e-05
Q3TYA6	Mphosph8	-0.332879	1.22693	3.58561e-05
P63037	Dnaja1	-0.14087	1.22545	3.58561e-05
P70336	Rock2	0.320443	1.22474	3.58561e-05
A2AVR2	Mroh7	-0.546707	1.22401	3.58561e-05
Q3U2P1	Sec24a	-0.878574	1.22395	3.58561e-05
Q924Z4	Cers2	0.328795	1.22391	3.58561e-05
Q6ZQL4	Wdr43	0.2654	1.22363	3.58561e-05
P63325	Rps10	0.18293	1.22227	3.58561e-05
Q5SSE9	Abca13	-0.30593	1.22213	3.58561e-05
Q8BTM8	Flna	0.287772	1.22127	3.58561e-05
Q9Z1P7	Kank3	0.264845	1.22076	3.58561e-05
Q8BVG4	Dpp9	-0.464608	1.21981	3.58561e-05
Q9DAN6	Gtsf1	0.758462	1.21862	3.58561e-05
Q99KF1	Tmed9	-0.0769444	1.2186	3.58561e-05
Q8BMF4	Dlat	0.126234	1.21676	3.58561e-05
O54916	Reps1	0.561253	1.21564	3.58561e-05
Q9Z2M7	Pmm2	0.233767	1.21523	3.58561e-05
P61211	Arl1	-0.175994	1.21441	3.58561e-05
Q80V86	Ints8	0.135045	1.21092	3.58561e-05
Q9JI46	Nudt3	0.769559	1.21081	3.58561e-05
Q920L1	Fads1	0.365906	1.20951	3.58561e-05
Q9R013	Ctsf	-0.171852	1.20917	3.58561e-05
P14206	Rpsa	0.10103	1.20903	3.58561e-05
Q8JZN7	Rhot2	0.257501	1.20881	3.58561e-05
O08585	Clta	0.209255	1.20844	3.58561e-05
P18242	Ctsd	0.161011	1.20809	3.58561e-05
Q9DAF3	Ddi1	-0.897553	1.20806	3.58561e-05
Q9JLV1	Bag3	0.535808	1.20792	3.58561e-05
A4Q9F3	Ttll10	-0.552728	1.20662	3.58561e-05
Q80VL1	Tdrkh	-0.0957562	1.20645	3.58561e-05
P28741	Kif3a	-0.105608	1.20561	3.58561e-05
Q8R5A6	Tbc1d22a	0.265034	1.20534	3.58561e-05
Q8VEH3	Arl8a	0.108621	1.20515	3.58561e-05
S4R1M9	Osbpl10	-0.639577	1.20508	3.58561e-05
Q9ERH6	Moap1	-0.19353	1.20409	3.58561e-05
Q9DBG6	Rpn2	0.0836478	1.20355	3.58561e-05
Q9JHX6	Allc	-0.238427	1.20243	3.58561e-05
P48774	Gstm5	-0.0925976	1.20228	3.58561e-05
P84104	Srsf3	0.542156	1.20169	3.58561e-05
Q9R061	Nubp2	-0.360524	1.20097	3.58561e-05
Q9CZ44	Nsfl1c	0.147233	1.20088	3.58561e-05
Q8VCI0	Plbd1	-0.408959	1.19997	3.58561e-05
Q6P5E4	Uggt1	0.12054	1.19958	3.58561e-05
Q8VDN2	Atp1a1	0.101733	1.19885	3.58561e-05
Q9CQ75	Ndufa2	-0.197999	1.19857	3.58561e-05
P16381	D1Pas1	-0.773454	1.1983	3.58561e-05
Q80XL6	Acad11	0.467714	1.19618	3.58561e-05
P51150	Rab7a	0.0966203	1.19356	3.58561e-05
P68372	Tubb4b	0.100239	1.19335	3.58561e-05
P08074	Cbr2	0.366692	1.19292	3.58561e-05
Q3TMX7	Qsox2	-0.352788	1.19268	3.58561e-05
P47955	Rplp1	0.55039	1.19264	3.58561e-05
Q9Z2D0	Mtmr9	-0.472409	1.19264	3.58561e-05
Q9CWG8	Ndufaf7	0.181028	1.19238	3.58561e-05
Q9DCJ5	Ndufa8	0.0959853	1.19218	3.58561e-05
Q9R1T4	Septin6	0.249194	1.19044	3.58561e-05
Q9Z2W1	Stk25	-0.543374	1.19023	3.58561e-05
Q8BH58	Tiprl	0.208911	1.18985	3.58561e-05
Q9ERS2	Ndufa13	0.101732	1.18965	3.58561e-05
Q99KR8	Fuca2	0.568403	1.18882	3.58561e-05
P48024	Eif1	0.607913	1.18841	3.58561e-05
Q99LC5	Etfa	-0.159637	1.18787	3.58561e-05
Q9WU20	Mthfr	0.701883	1.18782	3.58561e-05
Q8CHP5	Pym1	0.480397	1.1875	3.58561e-05
O88561	Slc27a3	0.345262	1.18739	3.58561e-05
Q99J77	Nans	-0.0888836	1.18738	3.58561e-05
Q9D0R2	Tars1	-0.101906	1.18541	3.58561e-05
Q8VE88	Fam114a2	-0.338126	1.18523	3.58561e-05
P56395	Cyb5a	0.10587	1.18501	3.58561e-05
Q91VI7	Rnh1	-0.343041	1.18307	3.58561e-05
Q9DCT2	Ndufs3	0.237526	1.183	3.58561e-05
Q60870	Reep5	0.184101	1.18192	3.58561e-05
Q8BQM4	Heatr3	-0.103838	1.18161	3.58561e-05
Q61371	Ift88	0.140429	1.18125	3.58561e-05
Q9D1B9	Mrpl28	-0.773265	1.18053	3.58561e-05
Q921E6	Eed	-0.201714	1.17909	3.58561e-05
O88796	Rpp30	0.865493	1.17909	3.58561e-05
Q91YN1	Fam118a	-0.242085	1.17903	3.58561e-05
Q63810	Ppp3r1	-0.286078	1.17878	3.58561e-05
Q8BUV3	Gphn	1.20647	1.17707	3.58561e-05
P29788	Vtn	-0.282065	1.17697	3.58561e-05
Q78JW9	Ubfd1	-0.422877	1.17664	3.58561e-05
Q9D6A1	Myo1h	-0.329109	1.17593	3.58561e-05
Q64127	Trim24	0.37885	1.17574	3.58561e-05
Q9D9W0	Spatc1l	-0.15721	1.17484	3.58561e-05
Q9R1P0	Psma4	-0.0735031	1.1742	3.58561e-05
P35235	Ptpn11	0.256832	1.17222	3.58561e-05
Q8CH09	Sugp2	1.39633	1.17082	3.58561e-05
Q8BX10	Pgam5	0.260818	1.16879	3.58561e-05
Q9DCM2	Gstk1	0.26841	1.16876	3.58561e-05
Q9CPQ3	Tomm22	0.0926491	1.16857	3.58561e-05
Q9Z188	Dyrk1b	-0.325504	1.16851	3.58561e-05
P80315	Cct4	-0.11577	1.16781	3.58561e-05
Q9CXE7	Tmed5	-0.228071	1.16707	3.58561e-05
Q9CQR6	Ppp6c	-0.132764	1.16677	3.58561e-05
Q64676	Ugt8	-0.309755	1.16556	3.58561e-05
Q9WTL7	Lypla2	-0.238799	1.16453	3.58561e-05
Q9Z2E9	Bscl2	0.18756	1.16313	3.58561e-05
P62071	Rras2	-0.0743863	1.16289	3.58561e-05
Q3V0K9	Pls1	-0.477525	1.1605	3.58561e-05
P60840	Ensa	1.00754	1.16049	3.58561e-05
P58389	Ptpa	0.0761145	1.15962	3.58561e-05
Q60990	Rbmy1b	-0.325807	1.1595	3.58561e-05
P26039	Tln1	-0.107917	1.15864	3.58561e-05
P70444	Bid	0.426869	1.15827	3.58561e-05
O35083	Agpat1	-0.120046	1.15758	3.58561e-05
Q9DBC7	Prkar1a	0.0579656	1.15631	3.58561e-05
Q8K114	Ints9	-0.274742	1.15625	3.58561e-05
Q9JI75	Nqo2	-0.164274	1.15607	3.58561e-05
P45878	Fkbp2	0.182722	1.15566	3.58561e-05
Q9D2M8	Ube2v2	-0.084023	1.15554	3.58561e-05
Q91WG5	Prkag2	-0.313932	1.15551	3.58561e-05
Q0P557	Spata18	-0.482059	1.155	3.58561e-05
P10605	Ctsb	-0.268188	1.15481	3.58561e-05
Q8CES0	Naa30	0.26884	1.15466	3.58561e-05
P99027	Rplp2	-0.419174	1.15426	3.58561e-05
P48794	Spam1	-0.165253	1.15338	3.58561e-05
Q9CQ40	Mrpl49	-0.770457	1.15315	3.58561e-05
Q69ZS7	Hbs1l	-0.260478	1.15242	3.58561e-05
Q8BHX1	Haus1	-0.317199	1.15087	3.58561e-05
Q9JKF1	Iqgap1	-1.26674	1.15049	3.58561e-05
O70152	Dpm1	0.246628	1.15016	3.58561e-05
O70492	Snx3	-0.172	1.14845	3.58561e-05
P63260	Actg1	0.129167	1.14746	3.58561e-05
Q8C341	Suco	-0.777111	1.14665	3.58561e-05
B2RQC2	Usp42	0.477985	1.14575	3.58561e-05
O54863	Tssk2	-0.7762	1.14495	3.58561e-05
Q9JLQ0	Cd2ap	-0.341115	1.14429	3.58561e-05
Q5SS80	Dhrs13	0.125299	1.14413	3.58561e-05
Q64362	Aktip	-0.530989	1.14371	3.58561e-05
P63001	Rac1	0.134938	1.14315	3.58561e-05
Q9DAP7	Asf1b	-0.17486	1.14289	3.58561e-05
Q8BFU3	Rnf214	-0.477259	1.14254	3.58561e-05
P17879	Hspa1b	-0.540323	1.14248	3.58561e-05
Q9CS42	Prps2	0.142289	1.14073	3.58561e-05
Q9D1Q6	Erp44	0.417295	1.14065	3.58561e-05
Q8VDP6	Cdipt	-0.35381	1.14043	3.58561e-05
P16627	Hspa1l	-0.124383	1.13927	3.58561e-05
Q8K1Z0	Coq9	-0.139468	1.13815	3.58561e-05
Q9ERB0	Snap29	0.815907	1.13771	3.58561e-05
P29594	Casp2	-0.660817	1.13745	3.58561e-05
Q99J27	Slc33a1	0.0881534	1.13663	3.58561e-05
B1AZP2	Dlgap4	-0.139449	1.13587	3.58561e-05
P97825	Jpt1	1.2009	1.1357	3.58561e-05
Q99104	Myo5a	0.195527	1.13425	3.58561e-05
Q6P9N1	Fam126a	0.222914	1.13415	3.58561e-05
Q91WN1	Dnajc9	-0.331944	1.13347	3.58561e-05
P59017	Bcl2l13	0.20825	1.13332	3.58561e-05
Q8BY71	Hat1	-0.307706	1.13271	3.58561e-05
P54923	Adprh	-0.064087	1.13243	3.58561e-05
Q923D5	Wbp11	0.189983	1.13062	3.58561e-05
Q3TC72	Fahd2	-0.102043	1.13031	3.58561e-05
Q8BGE6	Atg4b	0.173842	1.12871	3.58561e-05
Q8CDG1	Piwil2	0.0909383	1.12846	3.58561e-05
Q9R190	Mta2	0.265158	1.12811	3.58561e-05
Q9CZ04	Cops7a	0.0903965	1.12723	3.58561e-05
P09411	Pgk1	-0.106339	1.1262	3.58561e-05
Q9CPY6	Gid4	-0.244718	1.12593	3.58561e-05
Q8C7R4	Uba6	-0.106003	1.12504	3.58561e-05
E9Q5G3	Kif23	1.66708	1.12493	3.58561e-05
Q80WC7	Agfg2	0.250154	1.12448	3.58561e-05
Q9CXJ4	Abcb8	0.205031	1.12409	3.58561e-05
Q9DBG1	Cyp27a1	-0.487443	1.12388	3.58561e-05
Q6GQV7	Edrf1	-0.521346	1.12317	3.58561e-05
Q8VI36	Pxn	0.273902	1.12255	3.58561e-05
Q9CQA1	Trappc5	0.136747	1.12221	3.58561e-05
Q61581	Igfbp7	0.526999	1.12183	3.58561e-05
P19536	Cox5b	0.780059	1.12115	3.58561e-05
Q9CQE7	Ergic3	0.231097	1.12063	3.58561e-05
Q8BGQ7	Aars1	0.211852	1.12027	3.58561e-05
Q6PGH2	Jpt2	1.01275	1.12021	3.58561e-05
Q9Z0H3	Smarcb1	-1.1844	1.11976	3.58561e-05
Q9QWV4	Mlf1	0.461372	1.11911	3.58561e-05
Q3U487	Hectd3	-0.181206	1.11889	3.58561e-05
P17897	Lyz1	-1.68445	1.11788	3.58561e-05
O35153	Bet1l	0.204849	1.11706	3.58561e-05
Q3UHA3	Spg11	-0.566368	1.11654	3.58561e-05
Q8CBE3	Wdr37	-0.627193	1.1162	3.58561e-05
Q9Z2L7	Crlf3	-0.313014	1.11611	3.58561e-05
Q80UP5	Ankrd13a	-1.719	1.11586	3.58561e-05
Q9Z266	Snapin	-1.08532	1.11517	3.58561e-05
P39061	Col18a1	0.783928	1.11497	3.58561e-05
Q3UFK8	Frmd8	-0.362082	1.11473	3.58561e-05
O54941	Smarce1	-0.282024	1.11283	3.58561e-05
O54781	Srpk2	0.192822	1.11249	3.58561e-05
O70591	Pfdn2	-0.276719	1.11168	3.58561e-05
Q921G8	Tubgcp2	-0.273412	1.11041	3.58561e-05
Q9QXM1	Jmy	-0.28947	1.10986	3.58561e-05
Q8VC31	Ccdc9	0.216752	1.10916	3.58561e-05
Q9Z1B5	Mad2l1	0.0880995	1.10836	3.58561e-05
P39054	Dnm2	-0.13555	1.10828	3.58561e-05
Q78IS1	Tmed3	0.122425	1.10808	3.58561e-05
Q9QUI0	Rhoa	0.116629	1.10521	3.58561e-05
Q99LG0	Usp16	0.272588	1.10497	3.58561e-05
P56379	Atp5mpl	-0.130084	1.10384	3.58561e-05
P00493	Hprt1	0.238726	1.10292	3.58561e-05
O08788	Dctn1	0.107071	1.10267	3.58561e-05
P00405	Mtco2	-0.112417	1.1021	3.58561e-05
Q61881	Mcm7	0.131163	1.10173	3.58561e-05
Q8BVQ5	Ppme1	0.0969847	1.10116	3.58561e-05
Q8R086	Suox	-0.188199	1.10109	3.58561e-05
Q61025	Ift20	-0.159453	1.10018	3.58561e-05
Q6X893	Slc44a1	0.22726	1.09837	3.58561e-05
P40338	Vhl	0.176728	1.0972	3.58561e-05
P35285	Rab22a	0.112823	1.09635	3.58561e-05
Q8K2L8	Trappc12	0.351403	1.09603	3.58561e-05
P03899	Mtnd3	0.139349	1.09364	3.58561e-05
P11404	Fabp3	0.302813	1.09347	3.58561e-05
Q9JJV2	Pfn2	0.322919	1.09218	3.58561e-05
Q9D1Q4	Dpm3	0.152643	1.09204	3.58561e-05
Q9CXT8	Pmpcb	-0.0873062	1.09179	3.58561e-05
Q920E5	Fdps	0.086591	1.09013	3.58561e-05
Q0VBL3	Rbm15	0.422016	1.08967	3.58561e-05
P28661	Septin4	-0.250377	1.08718	3.58561e-05
Q9DB34	Chmp2a	0.182645	1.08627	3.58561e-05
O89020	Afm	0.245466	1.08582	3.58561e-05
Q9D9Q0	Lrrc69	0.144726	1.08546	3.58561e-05
O35864	Cops5	-0.128086	1.08454	3.58561e-05
Q80X71	Tmem106b	0.133078	1.08277	3.58561e-05
P07309	Ttr	-0.313019	1.08184	3.58561e-05
Q9CZU3	Mtrex	-0.169127	1.08181	3.58561e-05
Q3TTE0	Adam5	0.226251	1.08172	3.58561e-05
Q9CWS4	Ints11	-0.346121	1.08164	3.58561e-05
P52194	Clgn	0.0805787	1.08137	3.58561e-05
P83741	Wnk1	0.350564	1.07931	3.58561e-05
P35979	Rpl12	0.108664	1.07865	3.58561e-05
Q8C8T8	Tsr2	0.331414	1.07681	3.58561e-05
B1AY13	Usp24	-0.876129	1.07616	3.58561e-05
A6X8Z9	Tex55	0.172733	1.07558	3.58561e-05
Q6URW6	Myh14	0.421845	1.07551	3.58561e-05
Q6PCM1	Kdm3a	0.348634	1.07516	3.58561e-05
Q99N94	Mrpl9	0.198985	1.07385	3.58561e-05
P15327	Bpgm	-0.115931	1.07344	3.58561e-05
Q9D9P2	Ccdc103	-0.568016	1.07337	3.58561e-05
Q8VBT9	Aspscr1	-0.117665	1.07331	3.58561e-05
Q61937	Npm1	0.16989	1.07264	3.58561e-05
P58059	Mrps21	0.290357	1.07256	3.58561e-05
P97930	Dtymk	-0.521566	1.07219	3.58561e-05
Q9D1J3	Sarnp	0.483747	1.07092	3.58561e-05
Q62252	Spa17	0.451407	1.07041	3.58561e-05
P23953	Ces1c	0.136834	1.06886	3.58561e-05
Q9CX00	Ist1	0.428386	1.06828	3.58561e-05
Q9CQM5	Txndc17	0.657783	1.06742	3.58561e-05
Q9Z2Q6	Septin5	-0.471157	1.06713	3.58561e-05
Q9DCT5	Sdf2	0.348636	1.06712	3.58561e-05
Q6P5F6	Slc39a10	-0.176793	1.06592	3.58561e-05
Q8C7X2	Emc1	-0.069629	1.06589	3.58561e-05
Q64345	Ifit3	-0.235629	1.06587	3.58561e-05
P38060	Hmgcl	-0.195864	1.06556	3.58561e-05
P16546	Sptan1	0.343443	1.06433	3.58561e-05
Q921G7	Etfdh	0.138285	1.06306	3.58561e-05
Q60823	Akt2	0.218349	1.063	3.58561e-05
Q9D924	Isca1	0.281821	1.06229	3.58561e-05
Q924M7	Mpi	-0.104723	1.0618	3.58561e-05
P28659	Celf1	-0.32695	1.06132	3.58561e-05
Q9JHU9	Isyna1	-0.114372	1.06109	3.58561e-05
Q80U19	Daam2	-0.944712	1.06095	3.58561e-05
Q9Z1Z0	Uso1	0.0383196	1.05946	3.58561e-05
Q9JKK1	Stx6	0.170392	1.05945	3.58561e-05
Q99NB8	Ubqln4	-0.617417	1.05941	3.58561e-05
Q8CDN6	Txnl1	-0.0856523	1.05897	3.58561e-05
P45376	Akr1b1	-0.0880064	1.05842	3.58561e-05
Q8CFI2	Cdc34	0.102883	1.05837	3.58561e-05
Q8BHC7	Rhbdd1	-0.149865	1.05773	3.58561e-05
Q7TSG2	Ctdp1	-0.164104	1.05759	3.58561e-05
P47738	Aldh2	0.0613206	1.05732	3.58561e-05
B1AR13	Cisd3	0.103955	1.05723	3.58561e-05
Q9DBC0	Selenoo	0.159247	1.05677	3.58561e-05
Q99PP7	Trim33	1.30666	1.05507	3.58561e-05
Q64442	Sord	-0.126337	1.0546	3.58561e-05
Q8BTU1	Cfap20	0.283676	1.05335	3.58561e-05
Q8BH95	Echs1	-0.110422	1.05322	3.58561e-05
O55131	Septin7	0.415501	1.05119	3.58561e-05
P30416	Fkbp4	-0.480254	1.05093	3.58561e-05
Q6PIU9		0.177843	1.05031	3.58561e-05
Q8BGT7	Smndc1	0.364538	1.04976	3.58561e-05
P10711	Tcea1	0.302954	1.04945	3.58561e-05
Q3TQB2	Foxred1	0.175826	1.0487	3.58561e-05
Q6NZC7	Sec23ip	-0.195334	1.04847	3.58561e-05
Q8BU31	Rap2c	0.180466	1.04821	3.58561e-05
Q8R550	Sh3kbp1	0.200339	1.04809	3.58561e-05
Q64213	Sf1	-0.208942	1.04786	3.58561e-05
Q5XJY4	Parl	-0.511023	1.04769	3.58561e-05
P35486	Pdha1	-0.227298	1.04764	3.58561e-05
Q8C1Y8	Ccz1	0.734443	1.04704	3.58561e-05
P59481	Lman2l	0.28517	1.04683	3.58561e-05
Q9D0E1	Hnrnpm	0.245619	1.0464	3.58561e-05
P20108	Prdx3	-0.0712347	1.04568	3.58561e-05
Q8BT14	Cnot4	0.17133	1.0453	3.58561e-05
P63028	Tpt1	-0.23127	1.04457	3.58561e-05
Q8R0P4	Aamdc	0.759919	1.04342	3.58561e-05
P47791	Gsr	0.23872	1.04326	3.58561e-05
O55106	Strn	1.09986	1.0428	3.58561e-05
Q922Q4	Pycr2	-0.0938533	1.04267	3.58561e-05
Q8R238	Sdsl	-0.158286	1.04252	3.58561e-05
Q9WVM1	Racgap1	-0.405444	1.04188	3.58561e-05
Q6P5F9	Xpo1	-0.122771	1.04125	3.58561e-05
Q6VH22	Ift172	-0.111454	1.04063	3.58561e-05
Q9Z2A7	Dgat1	0.240289	1.0406	3.58561e-05
Q80VJ2	Sra1	-0.433492	1.04014	3.58561e-05
Q8BK08	Tmem11	0.0793888	1.03991	3.58561e-05
Q715T0	Nme8	-0.488577	1.03983	3.58561e-05
Q8K4Z3	Naxe	-0.0650021	1.03961	3.58561e-05
Q8VHE0	Sec63	-0.188641	1.03942	3.58561e-05
Q8R2W9	Pank3	-0.261087	1.03904	3.58561e-05
Q8BUV8	Gpr107	0.147157	1.03836	3.58561e-05
Q9QXA5	Lsm4	0.216845	1.03804	3.58561e-05
Q3UPH1	Prrc1	-0.0909468	1.03698	3.58561e-05
Q8C437	Pex5l	-0.565266	1.03686	3.58561e-05
P46718	Pdcd2	0.285662	1.03675	3.58561e-05
Q8VCT3	Rnpep	-0.13528	1.03622	3.58561e-05
Q6ZQ06	Cep162	0.0808792	1.03376	3.58561e-05
P80317	Cct6a	-0.146165	1.03268	3.58561e-05
Q3ULF4	Spg7	-0.612669	1.0325	3.58561e-05
O88811	Stam2	-0.0662158	1.03236	3.58561e-05
Q9WUH1	Tmem115	0.13084	1.03213	3.58561e-05
P97473	Tarbp2	-0.128312	1.03178	3.58561e-05
P62254	Ube2g1	-0.142617	1.03176	3.58561e-05
Q9D920	Borcs5	0.105836	1.03143	3.58561e-05
Q9DC51	Gnai3	-0.47842	1.0314	3.58561e-05
Q8VE70	Pdcd10	0.0714683	1.03139	3.58561e-05
Q8K2U2	Alkbh6	0.2018	1.03136	3.58561e-05
Q60931	Vdac3	-0.121855	1.03097	3.58561e-05
Q60597	Ogdh	0.0750575	1.0301	3.58561e-05
Q8K4X7	Agpat4	-0.129427	1.02957	3.58561e-05
Q8C636	Spata16	-0.252628	1.02945	3.58561e-05
Q9WVG6	Carm1	0.250342	1.02915	3.58561e-05
Q5SUQ9	Ctc1	0.250872	1.02846	3.58561e-05
Q9CQT6		-0.347163	1.0284	3.58561e-05
Q99JY0	Hadhb	0.219201	1.0279	3.58561e-05
Q8K1J5	Sde2	0.167856	1.02757	3.58561e-05
P47811	Mapk14	-0.172001	1.02728	3.58561e-05
O35074	Ptgis	-0.346052	1.0269	3.58561e-05
Q61699	Hsph1	-0.545678	1.02571	3.58561e-05
Q80W49	Crybg3	0.477431	1.02519	3.58561e-05
Q9JMA2	Qtrt1	0.332815	1.02415	3.58561e-05
Q8R050	Gspt1	-0.100618	1.02414	3.58561e-05
P54276	Msh6	0.0981554	1.02169	3.58561e-05
Q9CQQ8	Lsm7	0.558357	1.02158	3.58561e-05
Q9D5P4	Adad2	0.177296	1.02129	3.58561e-05
Q9D5V2	Klhl10	-0.374033	1.02126	3.58561e-05
Q8C3B8	Rft1	0.189152	1.02073	3.58561e-05
P46978	Stt3a	0.0573913	1.02035	3.58561e-05
Q6RUT8	Ccdc154	0.0785941	1.02019	3.58561e-05
Q8C145	Slc39a6	0.625206	1.02002	3.58561e-05
O88544	Cops4	-0.25526	1.0197	3.58561e-05
P05064	Aldoa	-0.138693	1.01921	3.58561e-05
P56392	Cox7a1	0.336422	1.01914	3.58561e-05
Q6NVE9	Pptc7	0.14156	1.01868	3.58561e-05
Q99JW2	Acy1	-0.430071	1.01855	3.58561e-05
P97440	Slbp	0.563459	1.01747	3.58561e-05
Q30KN3	Defb33	-0.549517	1.0163	3.58561e-05
Q9JIY5	Htra2	-0.464337	1.01592	3.58561e-05
Q9CPW4	Arpc5	-0.322589	1.01419	3.58561e-05
Q8BWR2	Pithd1	0.489509	1.01303	3.58561e-05
Q8BT07	Cep55	-0.229032	1.01229	3.58561e-05
Q8R400	Adig	-0.122267	1.01222	3.58561e-05
Q3UHQ6	Dop1b	-0.121056	1.01118	3.58561e-05
Q8C6G8	Wdr26	-0.0789075	1.01061	3.58561e-05
Q8VEM8	Slc25a3	0.107268	1.01045	3.58561e-05
Q61191	Hcfc1	0.14829	1.01044	3.58561e-05
P35282	Rab21	0.122463	1.01005	3.58561e-05
Q9QYC0	Add1	-0.248251	1.01	3.58561e-05
Q8CGC7	Eprs1	0.166326	1.00956	3.58561e-05
Q9EPK6	Sil1	0.0648922	1.00842	3.58561e-05
Q9DB73	Cyb5r1	0.334906	1.00768	3.58561e-05
Q9DCM4	Dnal4	0.474102	1.00732	3.58561e-05
Q9R0M5	Tpk1	-0.6659	1.0068	3.58561e-05
Q920F6	Smc1b	-0.934863	1.00615	3.58561e-05
P49070	Camlg	-0.188926	1.00425	3.58561e-05
P59016	Vps33b	0.231597	1.00397	3.58561e-05
Q8QZT1	Acat1	0.0935006	1.00395	3.58561e-05
Q3UDW8	Hgsnat	0.111776	1.00252	3.58561e-05
P18052	Ptpra	-0.11149	1.00219	3.58561e-05
Q810N6	Ankrd45	-0.250828	1.00111	3.58561e-05
Q62384	Zpr1	-0.0862668	1.00035	3.58561e-05
Q60996	Ppp2r5c	-0.334634	0.999429	3.58561e-05
Q9Z1X2	Ptdss2	0.0697853	0.999272	3.58561e-05
Q3UHB1	Nt5dc3	0.616247	0.998698	3.58561e-05
Q9WVJ2	Psmd13	0.0874282	0.998674	3.58561e-05
P49817	Cav1	0.811075	0.997872	3.58561e-05
Q91VC7	Ppp1r14a	0.187379	0.996921	3.58561e-05
Q8BX17	Gemin5	-0.521822	0.995971	3.58561e-05
Q8C5N5	Pdcd2l	-0.465912	0.995542	3.58561e-05
Q91YD9	Wasl	-0.325488	0.995184	3.58561e-05
Q9DBS5	Klc4	-0.160233	0.99511	3.58561e-05
Q9CQL4	Mrpl20	0.146652	0.994965	3.58561e-05
Q9DAC0	Cmtm2b	-0.109879	0.993703	3.58561e-05
P59328	Wdhd1	0.259062	0.993322	3.58561e-05
Q8BFT2	Haus4	-0.193422	0.992816	3.58561e-05
Q8VE42	Ankrd49	0.482723	0.99263	3.58561e-05
Q9QY15	Ddx25	-0.20003	0.992436	3.58561e-05
Q8CI32	Bag5	0.159338	0.992395	3.58561e-05
Q9DCW4	Etfb	0.0982857	0.992299	3.58561e-05
Q9DB90	Smg9	-0.309956	0.99227	3.58561e-05
Q7TN29	Smap2	0.142452	0.992245	3.58561e-05
Q9CQV4	Retreg3	0.682151	0.992201	3.58561e-05
Q149T7	Ppm1j	-0.596818	0.992164	3.58561e-05
P05214	Tuba3a	0.0671412	0.99168	3.58561e-05
Q9CQW2	Arl8b	0.0926202	0.991448	3.58561e-05
Q9CRB2	Nhp2	0.772103	0.990268	3.58561e-05
Q8BUK6	Hook3	-0.140735	0.988874	3.58561e-05
Q99PL7	Scd3	0.163707	0.98865	3.58561e-05
Q921L3	Tmco1	0.31486	0.988143	3.58561e-05
A2A6C4	Sppl2c	0.178704	0.987268	3.58561e-05
Q5UAK0	Mier1	-0.0563712	0.986427	3.58561e-05
Q02819	Nucb1	-0.379435	0.98638	3.58561e-05
P63166	Sumo1	0.42583	0.985505	3.58561e-05
Q9D2R0	Aacs	0.156547	0.985412	3.58561e-05
Q9Z1Z2	Strap	0.108933	0.984852	3.58561e-05
Q9JLZ3	Auh	0.190233	0.984397	3.58561e-05
P47941	Crkl	0.494309	0.984149	3.58561e-05
Q8CCB4	Vps53	0.478885	0.983445	3.58561e-05
Q64448	Gja3	-0.0903174	0.983377	3.58561e-05
Q9CQV7	Dnajc19	0.581515	0.983351	3.58561e-05
Q62148	Aldh1a2	0.0530242	0.983185	3.58561e-05
Q9CR21	Ndufab1	0.727306	0.982703	3.58561e-05
Q9JK81	Myg1	-0.294988	0.98151	3.58561e-05
Q61510	Trim25	0.226499	0.980991	3.58561e-05
Q9CZR8	Tsfm	-0.185293	0.980692	3.58561e-05
Q9QXP4	Donson	-0.390814	0.980148	3.58561e-05
Q9D0I9	Rars1	0.0766868	0.979695	3.58561e-05
Q9DCT8	Crip2	0.704396	0.979479	3.58561e-05
Q99MW1	Stk31	-0.216868	0.978717	3.58561e-05
A2AHC3	Camsap1	1.08665	0.978312	3.58561e-05
Q8BMD7	Morc4	0.177683	0.977874	3.58561e-05
P52912	Tia1	-0.781439	0.975979	3.58561e-05
Q8VEE0	Rpe	-0.119251	0.975794	3.58561e-05
Q6PGA0	Rcor3	-0.303759	0.975728	3.58561e-05
Q8BWL5	Rbms3	0.730287	0.974716	3.58561e-05
Q9D5T7	Hormad1	-0.727235	0.974702	3.58561e-05
Q9D8N0	Eef1g	0.0816384	0.973254	3.58561e-05
Q9JM05	Pias4	-0.224671	0.973166	3.58561e-05
O55125	Nipsnap1	0.0867378	0.973035	3.58561e-05
P17710	Hk1	0.0563983	0.972625	3.58561e-05
P31938	Map2k1	-0.248675	0.972313	3.58561e-05
Q62186	Ssr4	0.086022	0.97227	3.58561e-05
Q8BTY1	Kyat1	-0.103028	0.972213	3.58561e-05
Q9JKR6	Hyou1	-0.198846	0.971214	3.58561e-05
Q9QZ82	Cyp11a1	0.105875	0.970933	3.58561e-05
P22682	Cbl	0.156628	0.970323	3.58561e-05
A2AU72	Armc3	-0.187647	0.970138	3.58561e-05
P62717	Rpl18a	0.108536	0.969983	3.58561e-05
Q9Z1W8	Atp12a	1.02787	0.969786	3.58561e-05
Q9WUA2	Farsb	0.0781457	0.969391	3.58561e-05
Q8VD04	Gripap1	0.29694	0.968342	3.58561e-05
Q9CPR4	Rpl17	0.301435	0.968068	3.58561e-05
Q99L43	Cds2	0.114575	0.967571	3.58561e-05
Q91W90	Txndc5	0.149048	0.966875	3.58561e-05
Q8K389	Cdk5rap2	-0.315056	0.966681	3.58561e-05
Q0P5Y3	Tppp2	-0.384883	0.966265	3.58561e-05
Q8R059	Gale	-0.273839	0.965996	3.58561e-05
Q8CGF6	Wdr47	-0.23428	0.965185	3.58561e-05
Q80XC2	Trmt61a	-0.515924	0.965012	3.58561e-05
Q9CQF0	Mrpl11	-0.376187	0.964901	3.58561e-05
O35114	Scarb2	-0.102756	0.964434	3.58561e-05
P0DP27	Calm2	0.45431	0.96438	3.58561e-05
Q921W4	Cryzl1	-0.228709	0.963739	3.58561e-05
Q99JG3	Anxa13	-0.479873	0.961717	3.58561e-05
Q9D1R9	Rpl34	0.249103	0.960834	3.58561e-05
Q99NF3	Cep41	0.30009	0.960133	3.58561e-05
O54825	Bysl	-0.276922	0.959936	3.58561e-05
Q8C627	Fam221b	-0.290823	0.959867	3.58561e-05
O35887	Calu	0.186106	0.959715	3.58561e-05
Q62383	Supt6h	-0.281499	0.958589	3.58561e-05
Q3V0Q1	Dnah12	-0.149273	0.958106	3.58561e-05
P61087	Ube2k	-0.096702	0.957879	3.58561e-05
Q91V01	Lpcat3	0.108785	0.956843	3.58561e-05
Q6NS82	Retreg2	0.0882363	0.955871	3.58561e-05
Q9D2H8	Fndc8	-0.388196	0.955823	3.58561e-05
Q91ZV0	Mia2	0.272322	0.955543	3.58561e-05
Q9CQA9	Ntpcr	-0.0889192	0.954935	3.58561e-05
Q921S7	Mrpl37	0.565756	0.954747	3.58561e-05
P62880	Gnb2	-0.200466	0.954224	3.58561e-05
Q8BPM2	Map4k5	0.215512	0.953077	3.58561e-05
Q921M4	Golga2	-0.0849499	0.952789	3.58561e-05
O88384	Vti1b	0.151803	0.952586	3.58561e-05
P97429	Anxa4	0.0963461	0.951632	3.58561e-05
Q68FD9	Kiaa1549	-0.161299	0.951441	3.58561e-05
Q8BIL5	Hook1	0.0829564	0.950636	3.58561e-05
Q03141	Mark3	0.281293	0.949447	3.58561e-05
Q922R5	Ppp4r3b	-0.241979	0.948858	3.58561e-05
Q80YR9	Rbm12b1	-0.48414	0.94798	3.58561e-05
Q99M51	Nck1	-0.270948	0.945585	3.58561e-05
Q99KW9	Itfg1	0.162449	0.945011	3.58561e-05
Q7TN98	Cpeb4	-0.261363	0.944559	3.58561e-05
P27600	Gna12	-0.278251	0.944551	3.58561e-05
P09242	Alpl	-0.189319	0.944302	3.58561e-05
Q8K183	Pdxk	-0.452096	0.943892	3.58561e-05
A3KGB4	Tbc1d8b	0.455079	0.941093	3.58561e-05
Q6NS59	Fam135a	0.310123	0.940746	3.58561e-05
O08716	Fabp9	-0.093363	0.940615	3.58561e-05
Q80V03	Adck5	-0.20273	0.940127	3.58561e-05
Q05920	Pc	-0.0885228	0.940114	3.58561e-05
Q91XB7	Yif1a	0.126446	0.939066	3.58561e-05
Q8VEG4	Exd2	0.31957	0.937437	3.58561e-05
Q6S5J6	Krit1	0.944653	0.937319	3.58561e-05
Q9D8K8	Slc25a39	0.0661991	0.937004	3.58561e-05
Q9WUE3	Cyb561d2	0.119657	0.936997	3.58561e-05
P63030	Mpc1	-0.436455	0.936555	3.58561e-05
Q99J36	Thumpd1	-0.259137	0.936542	3.58561e-05
P70268	Pkn1	-0.0940812	0.936371	3.58561e-05
P50171	Hsd17b8	-0.118697	0.935562	3.58561e-05
O08966	Slc22a1	0.32312	0.935039	3.58561e-05
Q9D787	Ppil2	-0.995799	0.934513	3.58561e-05
Q6PR54	Rif1	-0.45624	0.934445	3.58561e-05
Q61009	Scarb1	0.1876	0.934206	3.58561e-05
O55135	Eif6	-0.17184	0.933847	3.58561e-05
Q9JMH6	Txnrd1	0.0486629	0.93382	3.58561e-05
Q9R0P6	Sec11a	0.0682218	0.933709	3.58561e-05
P83870	Phf5a	0.40173	0.932155	3.58561e-05
Q9D8T2	Gsdmdc1	-0.493049	0.932117	3.58561e-05
Q71RI9	Kyat3	0.351272	0.931908	3.58561e-05
Q61553	Fscn1	-0.267636	0.931769	3.58561e-05
Q9WUQ2	Preb	-0.112235	0.929441	3.58561e-05
Q4KMM3	Oxr1	0.0733547	0.929149	3.58561e-05
Q8K1H7	Tcp11l2	0.227825	0.928668	3.58561e-05
O89106	Fhit	-0.735306	0.92848	3.58561e-05
Q80X85	Mrps7	0.105654	0.928317	3.58561e-05
P00416	mt-Co3	0.113345	0.92729	3.58561e-05
O55091	Impact	0.118662	0.927048	3.58561e-05
Q80XK6	Atg2b	0.18529	0.9252	3.58561e-05
Q9DA47	Tmem239	-0.126795	0.925011	3.58561e-05
Q5SX40	Myh1	-0.1194	0.924695	3.58561e-05
Q64521	Gpd2	-0.100761	0.923589	3.58561e-05
Q689Z5	Sbno1	0.0723879	0.923023	3.58561e-05
Q9JLQ2	Git2	-0.718658	0.921881	3.58561e-05
Q9EQS3	Mycbp	0.383576	0.921725	3.58561e-05
Q14C51	Ptcd3	0.283954	0.921441	3.58561e-05
Q7TSH4	Ccp110	-0.76324	0.921413	3.58561e-05
O35326	Srsf5	0.512517	0.921046	3.58561e-05
P08207	S100a10	-0.368144	0.919005	3.58561e-05
Q61884	Mns1	-0.230275	0.9184	3.58561e-05
Q8CC12	Cdan1	0.534153	0.918351	3.58561e-05
Q9DAM9	Fank1	-0.0635276	0.917479	3.58561e-05
P55849	Dsc1	0.0949312	0.916852	3.58561e-05
Q9WVK4	Ehd1	-0.0622553	0.916403	3.58561e-05
Q9WUD8	Faim	0.235006	0.916117	3.58561e-05
Q3U3T8	Wdr62	0.165958	0.914935	3.58561e-05
Q63811	Ppp3r2	-0.112376	0.914656	3.58561e-05
Q8K057	Ift80	0.268489	0.914372	3.58561e-05
Q148V8	Fam83h	-0.464014	0.91434	3.58561e-05
Q9CQ26	Stambp	0.508345	0.913162	3.58561e-05
P03911	Mtnd4	-0.161863	0.911883	3.58561e-05
Q5F2E8	Taok1	-0.653595	0.909924	3.58561e-05
O55047	Tlk2	-0.583059	0.909293	3.58561e-05
Q6ZWY6	Ube2d2b	-0.405871	0.908033	3.58561e-05
Q9D424	Cabyr	-0.283357	0.907845	3.58561e-05
Q91YK0	Lrrc49	0.17437	0.907505	3.58561e-05
P26043	Rdx	0.0772202	0.907428	3.58561e-05
Q9QZD9	Eif3i	0.176116	0.90715	3.58561e-05
Q61730	Il1rap	0.213982	0.906826	3.58561e-05
Q9D1E8	Agpat5	-0.291831	0.90675	3.58561e-05
Q8VCM7	Fgg	0.0953	0.906099	3.58561e-05
Q9D358	Acp1	0.447703	0.905341	3.58561e-05
P84091	Ap2m1	0.0923702	0.905198	3.58561e-05
Q9QXU7	Prok2	-0.25432	0.9031	3.58561e-05
Q8BPT6	Immp2l	-0.515816	0.90235	3.58561e-05
Q922Q1	Mtarc2	0.0730645	0.901135	3.58561e-05
Q9JLT4	Txnrd2	-0.64985	0.900642	3.58561e-05
P48678	Lmna	0.408862	0.900122	3.58561e-05
O08547	Sec22b	0.0668874	0.899883	3.58561e-05
Q99L13	Hibadh	-0.151162	0.899604	3.58561e-05
Q2TBE6	Pi4k2a	0.68226	0.899582	3.58561e-05
A2AJB1	Ccdc183	-0.515273	0.898794	3.58561e-05
Q9CZP7	Cdc37l1	-0.310041	0.898727	3.58561e-05
Q923E4	Sirt1	-0.115631	0.898619	3.58561e-05
Q61036	Pak3	-0.122009	0.898415	3.58561e-05
Q925E7	Ppp2r2d	0.0900089	0.898295	3.58561e-05
Q9CQU8	Immp1l	-0.29048	0.898154	3.58561e-05
P49182	Serpind1	-0.312985	0.898065	3.58561e-05
P02088	Hbb-b1	-0.237706	0.897826	3.58561e-05
Q99MR3	Slc12a9	-0.264461	0.897753	3.58561e-05
Q8VCD5	Med17	-0.355478	0.897093	3.58561e-05
O35912	Emp3	0.24016	0.896869	3.58561e-05
Q9JLJ2	Aldh9a1	-0.0744161	0.896317	3.58561e-05
O08638	Myh11	-0.199694	0.895427	3.58561e-05
P97477	Aurka	-0.363181	0.895413	3.58561e-05
P81117	Nucb2	-0.279235	0.894359	3.58561e-05
Q9DC63	Fbxo3	-0.253941	0.894303	3.58561e-05
Q8QZZ7	Tprkb	-0.108861	0.893367	3.58561e-05
P62311	Lsm3	0.431271	0.893271	3.58561e-05
Q7TN75	Peg10	-0.44115	0.893055	3.58561e-05
Q9CSU0	Rprd1b	-0.523243	0.892992	3.58561e-05
Q5S003	Spag17	-0.302331	0.891757	3.58561e-05
Q8C7V8	Ccdc134	0.374538	0.89095	3.58561e-05
Q921I1	Tf	0.135542	0.889845	3.58561e-05
P70279	Surf6	0.0465987	0.889697	3.58561e-05
P01680		0.173973	0.889612	3.58561e-05
Q810N5		-0.123909	0.889425	3.58561e-05
Q5SSH8	Cyb5d2	-0.99673	0.888912	3.58561e-05
Q8BH48	Ubap1	-0.486909	0.888846	3.58561e-05
Q9CWD8	Nubpl	0.181016	0.887351	3.58561e-05
Q99K85	Psat1	-0.0629245	0.887117	3.58561e-05
P56394	Cox17	0.69725	0.886942	3.58561e-05
Q9JIL4	Pdzk1	-0.316592	0.886897	3.58561e-05
Q8K0F1	Tbc1d23	0.196185	0.886778	3.58561e-05
Q71FD5	Znrf2	0.218269	0.886749	3.58561e-05
Q9DAM3	Hspb9	-1.05195	0.886611	3.58561e-05
Q8BSQ9	Pbrm1	0.0726632	0.885223	3.58561e-05
Q921D4	Med6	-0.356918	0.884591	3.58561e-05
Q80U93	Nup214	-0.696256	0.8842	3.58561e-05
P08730	Krt13	-0.902807	0.881796	3.58561e-05
Q9CZM2	Rpl15	0.0842103	0.881572	3.58561e-05
Q8K2C6	Sirt5	-0.170127	0.880998	3.58561e-05
Q8BGN3	Enpp6	0.0885783	0.880393	3.58561e-05
Q9JMA1	Usp14	-0.121452	0.879225	3.58561e-05
Q69ZW3	Ehbp1	0.216577	0.879168	3.58561e-05
Q8VD66	Abhd4	0.268551	0.879112	3.58561e-05
Q922B1	Macrod1	-0.191071	0.878782	3.58561e-05
Q8C0Z1	Fam234a	0.088894	0.878092	3.58561e-05
P50431	Shmt1	-0.0642911	0.878029	3.58561e-05
Q99PL5	Rrbp1	0.393181	0.877892	3.58561e-05
Q8C8U0	Ppfibp1	0.181335	0.877702	3.58561e-05
Q9CQK7	Rwdd1	0.570996	0.877489	3.58561e-05
P55096	Abcd3	-0.362905	0.877363	3.58561e-05
Q9D8V0	Hm13	0.116522	0.877307	3.58561e-05
Q7M6Y3	Picalm	0.379934	0.87644	3.58561e-05
Q8R1X6	Spart	-0.298511	0.876227	3.58561e-05
Q9D385	Arl2bp	0.278827	0.876161	3.58561e-05
Q99MV1	Tdrd1	-0.141136	0.876044	3.58561e-05
Q9WTJ8	Fam50b	-0.193088	0.875776	3.58561e-05
Q8BYH7	Tbc1d17	-0.831766	0.875365	3.58561e-05
Q9JI38	Pus3	-0.122623	0.874521	3.58561e-05
Q812F3	Hyal5	-0.281661	0.874388	3.58561e-05
Q9QX60	Dguok	0.15867	0.873784	3.58561e-05
Q02614	Sap30bp	0.168151	0.873621	3.58561e-05
P18572	Bsg	0.163326	0.872262	3.58561e-05
P12382	Pfkl	-0.744343	0.872023	3.58561e-05
Q9WV27	Atp1a4	-0.0823297	0.871355	3.58561e-05
Q8VCN9	Tbcc	-0.661799	0.871128	3.58561e-05
Q9D061	Acbd6	-0.0980518	0.87027	3.58561e-05
Q9DC50	Crot	-1.18804	0.870185	3.58561e-05
O55234	Psmb5	0.0754039	0.869726	3.58561e-05
P24788	Cdk11b	-0.360509	0.869052	3.58561e-05
Q80XU3	Nucks1	0.503775	0.868037	3.58561e-05
Q8BPY9	Fignl1	-0.303792	0.868018	3.58561e-05
A3KGS3	Ralgapa2	-0.401594	0.867934	3.58561e-05
P62331	Arf6	0.0543718	0.867928	3.58561e-05
P46412	Gpx3	-0.352577	0.866478	3.58561e-05
Q9QXC1	Fetub	0.212036	0.866307	3.58561e-05
Q04207	Rela	-0.0678901	0.866017	3.58561e-05
Q6PDY2	Ado	-0.0694258	0.865943	3.58561e-05
Q8BIQ5	Cstf2	-0.220446	0.865637	3.58561e-05
Q9D3R9	Taf7l	0.0613616	0.865499	3.58561e-05
O08553	Dpysl2	0.106978	0.86521	3.58561e-05
Q9D1P0	Mrpl13	0.0987017	0.864298	3.58561e-05
Q9ERG0	Lima1	0.268449	0.864262	3.58561e-05
A2AWA9	Rabgap1	0.11695	0.863988	3.58561e-05
P10126	Eef1a1	0.0648935	0.86331	3.58561e-05
Q3V0Q7	Tmprss12	0.0909756	0.862405	3.58561e-05
P97315	Csrp1	0.188162	0.862283	3.58561e-05
Q9CQQ4	Gemin2	-0.275837	0.862264	3.58561e-05
P84089	Erh	0.455419	0.862238	3.58561e-05
Q3ULD5	Mccc2	-0.719804	0.861622	3.58561e-05
Q91WE2	Psme3ip1	0.383425	0.861311	3.58561e-05
Q9CQV6	Map1lc3b	-0.273323	0.861146	3.58561e-05
Q8BH04	Pck2	0.136713	0.860955	3.58561e-05
Q80U95	Ube3c	0.2189	0.860804	3.58561e-05
E9Q8T7	Dnah1	-0.116196	0.860539	3.58561e-05
Q3V050	Slc47a2	0.130221	0.860202	3.58561e-05
Q9CQB5	Cisd2	0.23671	0.859692	3.58561e-05
P03995	Gfap	0.489068	0.859634	3.58561e-05
[truncated: 3,390 more rows]
